# Supplementary material for: Phosphopeptidome Profiling of Human Plasma for Hepatocellular Carcinoma Biomarker Discovery
Source: J Proteome Res. 2025 Dec 31;25(2):1115–25. doi: 10.1021/acs.jproteome.5c01004 (PMC12831616; doi:10.1021/acs.jproteome.5c01004)
Supplement: Supplementary file 2 [file pr5c01004_si_002.xlsx]

## Sheet: Table S2
Table S2. Endogenous phosphopeptides
Petide Sequence	Modifications	# PSMs	Protein Accession #	Modifications in Master Proteins	Master Protein Descriptions	# Missed Cleavages	Theo. MH+ [Da]	Sequence Length	F41, CIRR	F42, CIRR	F43, CIRR	F44, CIRR	F45, CIRR	F46, CIRR	F47, CIRR	F48, CIRR	F49, CIRR	F50, CIRR	F51, CIRR	F52, CIRR	F53, CIRR	F54, CIRR	F55, CIRR	F56, CIRR	F57, CIRR	F58, CIRR	F59, CIRR	F60, CIRR	F21, HCC	F22, HCC	F23, HCC	F24, HCC	F25, HCC	F26, HCC	F27, HCC	F28, HCC	F29, HCC	F30, HCC	F31, HCC	F32, HCC	F33, HCC	F34, HCC	F35, HCC	F36, HCC	F37, HCC	F38, HCC	F39, HCC	F40, HCC	F1, Healty
[E].YSKRRTAGHAATMIAIVWAISICISIPPLFWRQAKAQ.[E]	3xPhospho [T6; T12; S25]; 1xOxidation [M13]	2	P28221	P28221 3xPhospho [T151; T157; S170]	5-hydroxytryptamine receptor 1D OS=Homo sapiens OX=9606 GN=HTR1D PE=1 SV=1	0	4411.16	37							4189.14			4498.52						2750.39			27689.5																		3644.86
[S].VVGTAWTADSGEGDFLAEGGGVRG.[P]	3xPhospho [T4; T7; S10]	1	P02671	P02671 3xPhospho [T16; T19; S22]	Fibrinogen alpha chain OS=Homo sapiens OX=9606 GN=FGA PE=1 SV=2	0	2547.98	24
[A].ISTLLEVINHSQSLALVIEDKMKRYKSSGHNPFFGKLQ.[M]	3xPhospho [S2; S11; S13]; 1xOxidation [M22]	1	Q9Y3R5	Q9Y3R5 3xPhospho [S815; S824; S826]	Protein dopey-2 OS=Homo sapiens OX=9606 GN=DOPEY2 PE=1 SV=5	0	4584.22	38
[L].ASNYLNNPLFLTARANED.[P]	2xPhospho [Y4; T12]	3	Q96EK2	Q96EK2 2xPhospho [Y328; T336]	PHD finger protein 21B OS=Homo sapiens OX=9606 GN=PHF21B PE=1 SV=1	0	2182.92	18	252126				154114	104823	121475		216267		127180		28891.9		86954.4	65172				157561		62712.8	60171.5		257196	118600	231973	53096.6		127710	135845			144609		19856.7		33298.5			161117
[S].ADSTSARPSQIPTPVNNNTKKRDSKTDST.[E]	2xPhospho [T4; S28]	1	P25054	P25054 2xPhospho [T2798; S2822]	Adenomatous polyposis coli protein OS=Homo sapiens OX=9606 GN=APC PE=1 SV=2	0	3276.49	29	397986	22596.1	22100.4		101942						27013.3					44721.6			226304	213655			28866.8		111429				39647.4						13656.8	12242.2		15431		17775.9
[Y].GKTKEMEKQNTDKCHVSSHTRLTESSVHDF.[K]	2xPhospho [T3; S26]	1	Q5T5P2	Q5T5P2 2xPhospho [T1306; S1329]	Sickle tail protein homolog OS=Homo sapiens OX=9606 GN=KIAA1217 PE=1 SV=2	0	3619.57	30								2.81863e+06	90314.5											99095.4																					76949.3
[D].RTAGWNIPMGLLYSKINNCKF.[D]	2xPhospho [T2; S/Y]	2	Q29443	Q29443 2xPhospho [T480; Y/S]	Serotransferrin OS=Bos taurus GN=TF PE=2 SV=1	0	2586.18	21		150058	439764	548018	711461	705563	550607	171099	1099892	143567		113221	375730	1.29033e+06	230113	1504278	204301			646945			113779			154052						144376				192448	149568	16358.6		19526.9	1.88651e+06
[T].PSSAGPRPPPPQTGTNPF.[L]	2xPhospho [T13; T15]	7	Q9H201	Q9H201 2xPhospho [T626; T628]	Epsin-3 OS=Homo sapiens OX=9606 GN=EPN3 PE=2 SV=1	0	1964.83	18	235311	150598	71211.2	52083.1				194666	340855	113880	188938	111392		182831	188458	239294	23987.6	104664	460170	202645				918688	821856		247781							200438		55579.2	144584	84580.5	181757	92596.5	485368
[S].ASMTRLMRSRTASGSSVTSLDGTRSR.[S]	2xPhospho [T11; T18]; 2xOxidation [M3; M7]	1	Q92597	Q92597 2xPhospho [T328; T335]	Protein NDRG1 OS=Homo sapiens OX=9606 GN=NDRG1 PE=1 SV=1	0	2963.32	26
[N].ARPNNPDWGTFEEVSGNVSPGTRREYHTE.[K]	2xPhospho [T10; T22]	1	P02671	P02671 2xPhospho [T412; T424]	Fibrinogen alpha chain OS=Homo sapiens OX=9606 GN=FGA PE=1 SV=2	0	3462.45	29
[R].ATWLSLFSSEESNLGANNYDDYRMD.[W]	2xPhospho [S9; S12]; 1xOxidation [M24]	1	P04004	P04004 2xPhospho [S407; S410]	Vitronectin OS=Homo sapiens OX=9606 GN=VTN PE=1 SV=1	0	3074.18	25	192124							75043	164386	5562.06						5911.55															2771.09										30261
[N].PGSSERGSAGHWTSESSVSGSTGQWHSESGSFRPD.[S]	2xPhospho [S4; S8]	2	P02671	P02671 2xPhospho [S365; S369]	Fibrinogen alpha chain OS=Homo sapiens OX=9606 GN=FGA PE=1 SV=2	0	3780.5	35	878267							506668	195684																		74867		11694.7					128776
[Q].LFSVVTLKVFLDDVN.[D]	2xPhospho [S3; T6]	1	Q8TDW7	Q8TDW7 2xPhospho [S918; T921]	Protocadherin Fat 3 OS=Homo sapiens OX=9606 GN=FAT3 PE=2 SV=2	0	1868.88	15				57987.6							204624			59612.2	70810.7		23826.8							207441							33566.3		70226.7					8360.58	84676.5		1.09709e+06
[D].RSAGSVESPSVSSTHRVSD.[P]	2xPhospho [S2; S5]	1	P17936	P17936 2xPhospho [S145; S148]	Insulin-like growth factor-binding protein 3 OS=Homo sapiens OX=9606 GN=IGFBP3 PE=1 SV=2	0	2104.87	19
[Y].SKQFTSSTSYNRGDSTFESKSYKMA.[D]	2xPhospho [S1; S6]; 1xOxidation [M24]	1	P02671	P02671 2xPhospho [S580; S585]	Fibrinogen alpha chain OS=Homo sapiens OX=9606 GN=FGA PE=1 SV=2	0	3013.23	25																				44156.1					79048.6
[R].QELEDNSNHLTKLETEASNMKEVLKQLQGSI.[E]	2xPhospho [S18; S30]; 1xOxidation [M20]	1	P25054	P25054 2xPhospho [S42; S54]	Adenomatous polyposis coli protein OS=Homo sapiens OX=9606 GN=APC PE=1 SV=2	0	3702.7	31																				123828																	7369.15				61768.3
[F].SMRIVCLVLSVVGTAWTADSGEGDFLAEGGGVRG.[P]	2xPhospho [S10; S20]	1	P02671	P02671 2xPhospho [S12; S22]	Fibrinogen alpha chain OS=Homo sapiens OX=9606 GN=FGA PE=1 SV=2	0	3569.62	34
[R].KRSVAQATSSSGEAPDSITWKPYDAAD.[L]	2xPhospho [S10; S11]	1	P00742	P00742 2xPhospho [S190; S191]	Coagulation factor X OS=Homo sapiens OX=9606 GN=F10 PE=1 SV=2	0	2998.29	27
[D].YEDYEYDELPAKDD.[P]	1xPhospho [Y]	39	P0C0L4	P0C0L4 1xPhospho [Y]; P0C0L5 1xPhospho [Y]	Complement C4-A OS=Homo sapiens OX=9606 GN=C4A PE=1 SV=2 Complement C4-B OS=Homo sapiens OX=9606 GN=C4B PE=1 SV=2	0	1844.68	14	175110	831583	111008	47967.6	192685	251700	281185	236745	129814	720426	295273	161939			57603.3			733056	220111		289318	447471		459281	107261	252600	333724	113673	84988.3	33066	55476.8	144379	492614	222345	356894	45879.3	612100	216621		288617
[D].YEYDELPAKDD.[P]	1xPhospho [Y]	19	P0C0L4	P0C0L4 1xPhospho [Y]; P0C0L5 1xPhospho [Y]	Complement C4-A OS=Homo sapiens OX=9606 GN=C4A PE=1 SV=2 Complement C4-B OS=Homo sapiens OX=9606 GN=C4B PE=1 SV=2	0	1437.55	11		744698	389237	265930	415924	853984	440970	83375	371209	634686	264399	304269	429791	232703	370240	301568	70997	486335	476462	273217	351783	921215	342346	554653	343821	444544	976353	344833	375032	518057	296911	198252	559241	577588	347749	333538	594444	588328	430486	400184	103983
[E].HLEHLLRYLK.[N]	1xPhospho [Y8]	12	A0A0G2JMD5	A0A0G2JMD5 1xPhospho [Y290]	PRAME family member 33 OS=Homo sapiens OX=9606 GN=PRAMEF33 PE=3 SV=1	0	1401.74	10	3.42328e+06		116540	434692	2.05127e+06	1.33164e+06	1.72476e+06	1.71939e+06	4.4459e+06		128805	525279	2.11627e+06	636875	1.74346e+06	2.70059e+06	125293		2.17995e+06	1.93781e+06	240517	94688	1.15598e+06	3.52969e+06	1.66231e+06	341912	2156049	506108	844891	1.29722e+06	390536	204901	339405	2.75175e+06	6461.1	275688	169173	636026	331478		3.82405e+06
[E].YKMLLDIK.[T]	1xPhospho [Y1]; 1xOxidation [M3]	13	P13646	P13646 1xPhospho [Y388]	Keratin, type I cytoskeletal 13 OS=Homo sapiens OX=9606 GN=KRT13 PE=1 SV=4	0	1119.55	8	894112	52714.4	231637	167311	485267	334614	560727	1.83118e+06	1.72284e+06	22441.9	113371	243413	953427	99539.5	553074	598496	65548.2		1216599	1.85747e+06	148973	173404	595562	418550	628144	149532	735146	372120	896487	242778	253401	224894	173492	1.08771e+06	9785.15	211779	31872.7	132622	103279	51955.2	952654
[D].KLFGPDLKLVPPMEEDYPQFGSPK.[-]	1xPhospho [Y17]; 1xOxidation [M13]	1	P08697	P08697 1xPhospho [Y484]	Alpha-2-antiplasmin OS=Homo sapiens OX=9606 GN=SERPINF2 PE=1 SV=3	0	2828.36	24
[D].KLFGPDLKLVPPMEEDYPQFGSPK.[-]	1xPhospho [Y17]	2	P08697	P08697 1xPhospho [Y484]	Alpha-2-antiplasmin OS=Homo sapiens OX=9606 GN=SERPINF2 PE=1 SV=3	0	2812.37	24	174815								79694.1																												8329.71				83144.8
[I].DQGVATPLTPPVVYGV.[V]	1xPhospho [Y14]	2	Q96JN8	Q96JN8 1xPhospho [Y467]	Neuralized-like protein 4 OS=Homo sapiens OX=9606 GN=NEURL4 PE=1 SV=2	0	1692.82	16		53733.1		47135.8			27222				18212.9	46250	130460	113481	77242.7	387624	8946.91				46860.3	85095.6	62980.7	209465	178164	15406.4	186578	46025.6	108025	31465.5	40567.8	16490.7		55376.5		6001.53	15270.4	28537.4	30878.9		278465
[T].GLGTTEEMGKLALEPGENFCMGGP.[G]	1xPhospho [T]; 2xOxidation [M8; M21]	6	Q86X52	Q86X52 1xPhospho [T]	Chondroitin sulfate synthase 1 OS=Homo sapiens OX=9606 GN=CHSY1 PE=1 SV=3	0	2550.06	24	2.55887e+06	9631058	4.15971e+06	3.77805e+06	8484086	5033970	4610671	2931931	2.71413e+06	6605474	4.69928e+06	4.1457e+06	3.1586e+06	1.7442e+06	1.85424e+06	5984590	69248.2		5081051	7.04378e+06	37382968	30697484	4793646	19328220	22710564	12753363	24809678	14434744	4730017	15663978	9351080	16234681	13252418	7163523	5.57746e+06	4.58387e+06	12252892	6301723	6097328	6.54761e+06
[A].GPTGTGESKCPLMVKVLDAVRGSPAINVAVHVFRKAADD.[T]	1xPhospho [T]	2	P02766	P02766 1xPhospho [T]	Transthyretin OS=Homo sapiens OX=9606 GN=TTR PE=1 SV=1	0	4086.07	39							1915.49			3176						2570.76															1595.05						5522.38
[C].HPNSPLDEENLTQENQDRGTHVDLGLA.[S]	1xPhospho [T]	9	P01011	P01011 1xPhospho [T]	Alpha-1-antichymotrypsin OS=Homo sapiens OX=9606 GN=SERPINA3 PE=1 SV=2	0	3079.38	27	3.09844e+06					2.81603e+06		2.47312e+06	685812										1.00426e+06	720479							599095						115055	207509
[C].HPNSPLDEENLTQENQDRGTHVDLGLASANVD.[F]	1xPhospho [T]	17	P01011	P01011 1xPhospho [T]	Alpha-1-antichymotrypsin OS=Homo sapiens OX=9606 GN=SERPINA3 PE=1 SV=2	0	3565.58	32	8.96178e+06					6268299		7.90829e+06	3023346										3.17647e+06	3514311							239848						395776	102951
[K].KTETQEKNPLPSKETIEQEKQAGES.[-]	1xPhospho [T]	2	P62328	P62328 1xPhospho [T]	Thymosin beta-4 OS=Homo sapiens OX=9606 GN=TMSB4X PE=1 SV=2	0	2909.38	25						162647													157873														93839.8
[P].NSPLDEENLTQENQDRGTHVDLGLA.[S]	1xPhospho [T]	8	P01011	P01011 1xPhospho [T]	Alpha-1-antichymotrypsin OS=Homo sapiens OX=9606 GN=SERPINA3 PE=1 SV=2	0	2845.26	25	1.59592e+06					1.88929e+06		1.92834e+06	676901						24554.2			22215.1	608808	1.18753e+06				56374.3	57491.8		276022						91746.3	123947		7892.92	23359.2				447443
[P].NSPLDEENLTQENQDRGTHVDLGLASA.[N]	1xPhospho [T]	6	P01011	P01011 1xPhospho [T]	Alpha-1-antichymotrypsin OS=Homo sapiens OX=9606 GN=SERPINA3 PE=1 SV=2	0	3003.33	27	1.14071e+06					1.05864e+06		1424503										11901.8	435343	912998							168475						101055	67860							264288
[P].NSPLDEENLTQENQDRGTHVDLGLASANVD.[F]	1xPhospho [T]	7	P01011	P01011 1xPhospho [T]	Alpha-1-antichymotrypsin OS=Homo sapiens OX=9606 GN=SERPINA3 PE=1 SV=2	0	3331.47	30	5.12634e+06			22229.1		3.84778e+06		6070584	2.13493e+06		30341.7		39507.8		51837.2		10844.3		1.76923e+06	3.32472e+06									42245.8		20079.1		423929			25896.1	18953.8				503169
[K].FSADAEKVTPLLQLLSCFD.[L]	1xPhospho [T9]	3	Q9UJ98	Q9UJ98 1xPhospho [T599]	Cohesin subunit SA-3 OS=Homo sapiens OX=9606 GN=STAG3 PE=1 SV=2	0	2177.02	19
[P].KERPAEPLTPPPSYGHQP.[Q]	1xPhospho [T9]	1	O43294	O43294 1xPhospho [T33]	Transforming growth factor beta-1-induced transcript 1 protein OS=Homo sapiens OX=9606 GN=TGFB1I1 PE=1 SV=2	0	2080.99	18
[A].RPNNPDWGTFEEVSGNVSPGTRREYHTEKLVTSKGD.[K]	1xPhospho [T9]	10	P02671	P02671 1xPhospho [T412]	Fibrinogen alpha chain OS=Homo sapiens OX=9606 GN=FGA PE=1 SV=2	0	4139.92	36	2.81506e+06					729553		563268	646358											747671							81180.3							288288							116751
[N].SPLDEENLTQE.[N]	1xPhospho [T9]	23	P01011	P01011 1xPhospho [T35]	Alpha-1-antichymotrypsin OS=Homo sapiens OX=9606 GN=SERPINA3 PE=1 SV=2	0	1354.54	11	378392	739903	122394	189619	616092	837930	215851	441850	297825	665760	776152	178360	87394.4	156794	231005	191491	12851.9	1.08938e+06	120403	214759	306128	442544	27902.8	485853	207877	355388	204777	272360	254519	127735	252695	464879	956201	370055	572492	164442	432150	202855	63907.7	245359
[N].SPLDEENLTQEN.[Q]	1xPhospho [T9]	6	P01011	P01011 1xPhospho [T35]	Alpha-1-antichymotrypsin OS=Homo sapiens OX=9606 GN=SERPINA3 PE=1 SV=2	0	1468.58	12	161884	185568	28264.8	41792.1	151029	176130	52120.2		129560	139866	167160	47327.5	15694.6	27172.9	46219.8			261124			56809.6	97160.9		112301	31399.4	85181.1		41813.5	57690.3	33226.6	80017.4	88023.6	251463	98675.1	136423	32188.5	113194	53034.3		57504.4
[N].SPLDEENLTQENQ.[D]	1xPhospho [T9]	17	P01011	P01011 1xPhospho [T35]	Alpha-1-antichymotrypsin OS=Homo sapiens OX=9606 GN=SERPINA3 PE=1 SV=2	0	1596.64	13		497185	94823.5	139932	687084	749292	190474	346605		382808	604737	145089	44427.2	88878.3	144553	134954		728182		149744	191891	236402	12928.2	372693	125630	233003	163722	161335	163745	84334.7	221367	227924	773211	265531	352273	72848.6	272834	132277	37576.4	141830
[N].SPLDEENLTQENQD.[R]	1xPhospho [T9]	44	P01011	P01011 1xPhospho [T35]	Alpha-1-antichymotrypsin OS=Homo sapiens OX=9606 GN=SERPINA3 PE=1 SV=2	0	1711.67	14	2.14968e+06	4.23648e+06	405609	426383	3.41457e+06	3.49716e+06	620378	2.11146e+06	1335004	3.3013e+06	4.68471e+06	702250	93472.9	119883	2.17935e+06	294517	9333.55	8.15816e+06		376890	2.1349e+06	2.22286e+06		4.76888e+06	1.53557e+06	2.49313e+06	978632	869032	1.3262e+06	221756	1.12475e+06	2.96629e+06	6.46932e+06	2.43338e+06	4.46682e+06	302396	3485695	745904	52823.9	1.12798e+06
[N].SPLDEENLTQENQDR.[G]	1xPhospho [T9]	22	P01011	P01011 1xPhospho [T35]	Alpha-1-antichymotrypsin OS=Homo sapiens OX=9606 GN=SERPINA3 PE=1 SV=2	0	1867.77	15		369916	105219	272516	624033	561039	155030		653952	248816	501740	138229	104138	106916	257856	152455	7620.81	470591			100064	104502	33116	229596		155062		140915	418590		259456	272980	710275	439223	223770	55157.4	126332	121791		83939.9
[N].SPLDEENLTQENQDRG.[T]	1xPhospho [T9]	44	P01011	P01011 1xPhospho [T35]	Alpha-1-antichymotrypsin OS=Homo sapiens OX=9606 GN=SERPINA3 PE=1 SV=2	0	1924.79	16	1.59614e+06	623932	144835	356229	994163	1.81945e+06	463120	1486431	514476	453769	1.1922e+06	266751	289849		473188	278834		818672			197874	184749	48258.3	627530	331952	364652	550467	186413	535757	212535	662065	457700	2.03575e+06	586981	415591	123913	301072	237599	98969.9	174974	540460
[N].SPLDEENLTQENQDRGTH.[V]	1xPhospho [T9]	5	P01011	P01011 1xPhospho [T35]	Alpha-1-antichymotrypsin OS=Homo sapiens OX=9606 GN=SERPINA3 PE=1 SV=2	0	2162.9	18		69644.9		41688.3		190835	71431.1	103913		32832.7	170758	30360.7			50632.2			47595.8		83002.3		50999.1	21876.4			38073.9							187231	44820.7	48324.5	25361.3	30829.7		18084.2	16145.7
[N].SPLDEENLTQENQDRGTHV.[D]	1xPhospho [T9]	7	P01011	P01011 1xPhospho [T35]	Alpha-1-antichymotrypsin OS=Homo sapiens OX=9606 GN=SERPINA3 PE=1 SV=2	0	2261.97	19	470299	63460.7			187777	501922		208889			173253						22289.9			134812	30480.7				47141.3	64709.6					76173.9	92581.7	222597		20688.8	22801.8
[N].SPLDEENLTQENQDRGTHVD.[L]	1xPhospho [T9]	90	P01011	P01011 1xPhospho [T35]	Alpha-1-antichymotrypsin OS=Homo sapiens OX=9606 GN=SERPINA3 PE=1 SV=2	0	2376.99	20	25162342	3145415	737185	2.30502e+06	7.41749e+06	1.79233e+07	3.00681e+06	1.04758e+07	6.25428e+06	1.97166e+06	7.1282e+06	1.1895e+06	2.37647e+06	1.71054e+06	2.70231e+06	2.67468e+06	167534	2.07899e+06	5.58413e+06	8.02818e+06	1.66816e+06	1.34517e+06	619527	4.90235e+06	2701795	2.61712e+06	4.89317e+06	1.67356e+06	3.46386e+06	2.54487e+06	4.47619e+06	3.406e+06	1.15721e+07	5.21974e+06	1.65387e+06	1.072e+06	1.36638e+06	1.68913e+06	677973	707634	5.06938e+06
[N].SPLDEENLTQENQDRGTHVDL.[G]	1xPhospho [T9]	2	P01011	P01011 1xPhospho [T35]	Alpha-1-antichymotrypsin OS=Homo sapiens OX=9606 GN=SERPINA3 PE=1 SV=2	0	2490.08	21
[N].SPLDEENLTQENQDRGTHVDLG.[L]	1xPhospho [T9]	1	P01011	P01011 1xPhospho [T35]	Alpha-1-antichymotrypsin OS=Homo sapiens OX=9606 GN=SERPINA3 PE=1 SV=2	0	2547.1	22						668664			189791				25005.1		19623.9					175376				105871	85587.1	19215.1	174938		53980.7		19526.9	19292.2	94117.3	241066
[S].PLDEENLTQENQD.[R]	1xPhospho [T8]	10	P01011	P01011 1xPhospho [T35]	Alpha-1-antichymotrypsin OS=Homo sapiens OX=9606 GN=SERPINA3 PE=1 SV=2	0	1624.64	13	289928	204801	38959.1	28951.1	263695	324355	64999.2	240261	181367	148858	276000	65712.2			115316			354945	125586					180011				31554.8	65467.2	28149.5	47856.4	155185	488458	177804	245914		117119	32555.1		56125.6
[S].PLDEENLTQENQDRG.[T]	1xPhospho [T8]	1	P01011	P01011 1xPhospho [T35]	Alpha-1-antichymotrypsin OS=Homo sapiens OX=9606 GN=SERPINA3 PE=1 SV=2	0	1837.76	15	257217	66718.4				132707		89342.9			24398.6	21356.5	29008.1					47776.7				22936.1				35980.1				23847.5		27729.7	132088	61818.2	27720		34607.7
[S].PLDEENLTQENQDRGTHVD.[L]	1xPhospho [T8]	33	P01011	P01011 1xPhospho [T35]	Alpha-1-antichymotrypsin OS=Homo sapiens OX=9606 GN=SERPINA3 PE=1 SV=2	0	2289.96	19	981247	236006		144544	454881	906494	253222	447982	347036	127029	419429	94601	163419	95767.8	251104	161728		174783	96491.8	284055	153562	117937	59763.1	287418	280282	163234	254311	101319	169363	243714	370010	229141	857452	324117	159469	89682	76019.6	119544	60942.3	42727.4	276794
[R].PNNPDWGTFEEVSGNVSPGTRREYHTEKLVTSKGD.[K]	1xPhospho [T8]	16	P02671	P02671 1xPhospho [T412]	Fibrinogen alpha chain OS=Homo sapiens OX=9606 GN=FGA PE=1 SV=2	0	3983.82	35	3.02878e+06					944984		701461	492668											694079							312432							337542							405241
[D].PSELNPQTEESQD.[P]	1xPhospho [T8]	2	O43508	O43508 1xPhospho [T75]	Tumor necrosis factor ligand superfamily member 12 OS=Homo sapiens OX=9606 GN=TNFSF12 PE=1 SV=1	0	1553.6	13		61335.2				196824	19739.6			28060.7	51150.1	13401.6			39613.1				228819		29192.5	54396.7	25538.4								35391.2	25582.1	285478		31479.5
[P].LDEENLTQENQD.[R]	1xPhospho [T7]	10	P01011	P01011 1xPhospho [T35]	Alpha-1-antichymotrypsin OS=Homo sapiens OX=9606 GN=SERPINA3 PE=1 SV=2	0	1527.58	12	348796	367124		37119.9	399752	334565	58343.3	286171	178606	219425	391614	69503.5			270511	43730.8	18756.2	502384	73284.9		181345	177365		427021		183001	32972.9		40995.4			88851.8	439729	214965	268455		223839	57520.4		91805.4	63824.3
[P].LDEENLTQENQDR.[G]	1xPhospho [T7]	1	P01011	P01011 1xPhospho [T35]	Alpha-1-antichymotrypsin OS=Homo sapiens OX=9606 GN=SERPINA3 PE=1 SV=2	0	1683.69	13		27777.2			47739.7	62046.3				51753.9	62906			24191.8							63769.3		28751.4						15437	29253.5	29188.1		80362.9	40892.5
[P].LDEENLTQENQDRG.[T]	1xPhospho [T7]	7	P01011	P01011 1xPhospho [T35]	Alpha-1-antichymotrypsin OS=Homo sapiens OX=9606 GN=SERPINA3 PE=1 SV=2	0	1740.71	14					88293.6	157484		134227		127990	180789				80914							64143.4				84209.1	90868.1						175165		52962.8
[P].LDEENLTQENQDRGTHVD.[L]	1xPhospho [T7]	42	P01011	P01011 1xPhospho [T35]	Alpha-1-antichymotrypsin OS=Homo sapiens OX=9606 GN=SERPINA3 PE=1 SV=2	0	2192.91	18	1.19305e+06	520213	132030	274612	776032	1.15065e+06	347941	663052	440196	374412	1.08259e+06	165486	218167	217461	743947	299156		458798	177657	589714	297405	398092	117790	802967	238584	483679	433510	227669	340171	100871	305627	321367	956797	371360	270830	118127	192530	287285	187602	178079	1.09736e+06
[D].PPGAPHTEEEGAE.[D]	1xPhospho [T7]	14	P41271	P41271 1xPhospho [T174]	Neuroblastoma suppressor of tumorigenicity 1 OS=Homo sapiens OX=9606 GN=NBL1 PE=1 SV=2	0	1400.54	13	219698	1.56592e+06	192317	512195	291636	2.57928e+06	209702	390922	318282	804377	1392502	314731	239415	317082	825766	288829	52143.1	655777	3.76482e+06	197174	197791	381844	184124	381418	350568	560221	680652	555698	229854	279641	177127	282183	9.25923e+06	417317	457567	149935	455208	124842	306165	227378	59608.9
[D].PPGAPHTEEEGAED.[-]	1xPhospho [T7]	55	P41271	P41271 1xPhospho [T174]	Neuroblastoma suppressor of tumorigenicity 1 OS=Homo sapiens OX=9606 GN=NBL1 PE=1 SV=2	0	1515.56	14	1281860	8.31514e+06	736299	2.13658e+06	2.62157e+06	1.66145e+07	1.01466e+06	2.17206e+06	3.71095e+06	3.76609e+06	7.39302e+06	1.45986e+06	1.02974e+06	672781	4530317	1.10919e+06	41419.2	3.49065e+06	1.86315e+07	653755	1.0305e+06	2.00903e+06	496913	2.50795e+06	1.84135e+06	3.47069e+06	3759640	2.02573e+06	1.33778e+06	1.13617e+06	822087	1.3933e+06	6.74253e+07	4.00728e+06	3.08375e+06	319661	2.6326e+06	567197	713190	1.22592e+06	368196
[L].DEENLTQENQDRGTHVD.[L]	1xPhospho [T6]	13	P01011	P01011 1xPhospho [T35]	Alpha-1-antichymotrypsin OS=Homo sapiens OX=9606 GN=SERPINA3 PE=1 SV=2	0	2079.83	17	668262	229759	64746.1	75972.2	408121	678956	133576	284771	246725	116055	382273	80715.7		39299	284618	90652.1	9154.43	169650		187376	110149	84111.8		252930	179057	125930	235127	21924.6	149116	112836	153295	129189	707195	315732	146213		58281	100518		76558	116683
[N].NPDWGTFEEVSGNVSPGTRREYHTEKLVTSKG.[D]	1xPhospho [T6]	4	P02671	P02671 1xPhospho [T412]	Fibrinogen alpha chain OS=Homo sapiens OX=9606 GN=FGA PE=1 SV=2	0	3657.7	32	1.18421e+06		15457.2	49563.5	71793.2	374621		138582	185031		30020.7			24904.6			21848.1		124663															84845.6
[N].NPDWGTFEEVSGNVSPGTRREYHTEKLVTSKGD.[K]	1xPhospho [T6]	26	P02671	P02671 1xPhospho [T412]	Fibrinogen alpha chain OS=Homo sapiens OX=9606 GN=FGA PE=1 SV=2	0	3772.72	33	1.15171e+07					3.17761e+06		2.54137e+06	2.59161e+06										598001	2.24638e+06							1.03154e+06							877804							1.06945e+06
[A].GPTGTGESKCPLMVKVLD.[A]	1xPhospho [T5]; 1xOxidation [M13]	1	P02766	P02766 1xPhospho [T25]	Transthyretin OS=Homo sapiens OX=9606 GN=TTR PE=1 SV=1	0	1927.89	18	675381											12527.6		20861.9					184893																			13686.4	10520.4
[D].EENLTQENQDR.[G]	1xPhospho [T5]	6	P01011	P01011 1xPhospho [T35]	Alpha-1-antichymotrypsin OS=Homo sapiens OX=9606 GN=SERPINA3 PE=1 SV=2	0	1455.57	11	324905	151965	49041.8	37009	213027	388957	63699.6	165925	111504	121213	244047	53791	21216.1	25908.6	120109	43813.8		187386	90043.8	95341.4	49182.2		32781.5			58516	245410	31738.4	70852.6	44853.9	92556.5	55330.4	526735	132670	59571.6		74155.1	59783.2	13473.2	73836.4
[D].EENLTQENQDRG.[T]	1xPhospho [T5]	21	P01011	P01011 1xPhospho [T35]	Alpha-1-antichymotrypsin OS=Homo sapiens OX=9606 GN=SERPINA3 PE=1 SV=2	0	1512.6	12	888193	401168	103444	104286	493680	1132528	172132	424909	274289	300331	550342	130329	48740.3	68392.3	322685	186074		426200	239517	218885	105127	107527	107261	221210	246149	157542	457599	87174.1	186315	153304	300818	116214	1.29376e+06	307792	153420	44415.3	174697	126893		168197	162224
[D].EENLTQENQDRGT.[H]	1xPhospho [T5]	3	P01011	P01011 1xPhospho [T35]	Alpha-1-antichymotrypsin OS=Homo sapiens OX=9606 GN=SERPINA3 PE=1 SV=2	0	1613.64	13	87322.5	46343.5			53322.3	86487.7	18378	37931.2		32449.9	65181.8	17558.4			32412.6			50244.7			28198	15333.2	13631.4			9768.43			23638.2			11162.9	133060		22792.9		23406.2			21615.7
[D].EENLTQENQDRGTHV.[D]	1xPhospho [T5]	10	P01011	P01011 1xPhospho [T35]	Alpha-1-antichymotrypsin OS=Homo sapiens OX=9606 GN=SERPINA3 PE=1 SV=2	0	1849.77	15	516386	184265		71593.9	291979	437402	132018	157638		117387	231846	87025.9		86369.4	163083	97073.1	34365.7	165704	143536	284062	112436	105885	88265.3	156575		117015	127296		93646	97980.1	206120	141211	385572	188343	139839	81131.3		77692.3	98374	61052.5	164776
[D].EENLTQENQDRGTHVD.[L]	1xPhospho [T5]	111	P01011	P01011 1xPhospho [T35]	Alpha-1-antichymotrypsin OS=Homo sapiens OX=9606 GN=SERPINA3 PE=1 SV=2	0	1964.8	16	1.59033e+07	4.5209e+06	1.27073e+06	1.8364e+06	7.3799e+06	11756333	2.96328e+06	4.66266e+06	3.70262e+06	3.27352e+06	6.72986e+06	2.1713e+06	1.93726e+06	1.34241e+06	5.4173e+06	2.04743e+06	80460.5	2.72777e+06	2.56511e+06	3.57702e+06	2.27283e+06	2.27858e+06	2.10517e+06	3.99977e+06	4.00541e+06	2.65225e+06	7.74533e+06	1.51179e+06	3.39328e+06	2.96647e+06	5.39856e+06	3.17264e+06	1.43616e+07	4.78031e+06	2.9821e+06	1.03593e+06	1.35924e+06	2.20985e+06	1.084e+06	1.75939e+06	3.95946e+06
[D].EENLTQENQDRGTHVDL.[G]	1xPhospho [T5]	9	P01011	P01011 1xPhospho [T35]	Alpha-1-antichymotrypsin OS=Homo sapiens OX=9606 GN=SERPINA3 PE=1 SV=2	0	2077.88	17		97152.4		58531.9	247356	477059	86498.2		179577	54869.9	203553	36703.5	92159.6		148185			60801.4		257043	52114.6	31578.4	28705.4	132841	124238	72786	168139		121470	134026	184674	111795	476897	183443	61334.9	21673.9		30709.7			227124
[D].EENLTQENQDRGTHVDLG.[L]	1xPhospho [T5]	3	P01011	P01011 1xPhospho [T35]	Alpha-1-antichymotrypsin OS=Homo sapiens OX=9606 GN=SERPINA3 PE=1 SV=2	0	2134.9	18	839880	253995	58988.7	128417	490289	907590	202860	417158	318672	124381	376147	124776	139145		261585	165986	13689.9	160333	210314	257746	100365	86557.1	51118.6	320655	203111	126776	319387	84636.9	210326	222569	349823	259575	737759	266798	162700	73437	48006.8	73046.8	70401.5	56608	277008
[N].PDWGTFEEVSGNVSPG.[T]	1xPhospho [T5]	6	P02671	P02671 1xPhospho [T412]	Fibrinogen alpha chain OS=Homo sapiens OX=9606 GN=FGA PE=1 SV=2	0	1757.71	16	512083	24686.9	15659.2	18274.5	41813.8	444701	28188.6	354402	330107	6931.78	10422.8	7671.12	12979.9		12097.5	27115.1			96860.3	150078		11519.3			2855.09		6750.13	8708.35		3124.11						5789.01	5188.58				21098.1
[N].PDWGTFEEVSGNVSPGTR.[R]	1xPhospho [T5]	1	P02671	P02671 1xPhospho [T412]	Fibrinogen alpha chain OS=Homo sapiens OX=9606 GN=FGA PE=1 SV=2	0	2014.85	18
[N].PDWGTFEEVSGNVSPGTRR.[E]	1xPhospho [T5]	4	P02671	P02671 1xPhospho [T412]	Fibrinogen alpha chain OS=Homo sapiens OX=9606 GN=FGA PE=1 SV=2	0	2170.96	19	419942	63059.5	15689.1	10467.9		218540	14112.4	153587	123292	43621.7	27732.4	36613.8	15244.3	41719.5	31689.3	23700.4	11160.8	46824.8		85171.5		39548.4		242620								22659		76874.2		12868.4	33337.5	26865.4	19116.2	14946.1	51661.6
[N].PDWGTFEEVSGNVSPGTRRE.[Y]	1xPhospho [T5]	6	P02671	P02671 1xPhospho [T412]	Fibrinogen alpha chain OS=Homo sapiens OX=9606 GN=FGA PE=1 SV=2	0	2300	20	664583					250062	14838.6	199934	200510				9805.61		50699.9												104219		26935.3	9150.6	10777.9			116331
[N].PDWGTFEEVSGNVSPGTRREY.[H]	1xPhospho [T5]	2	P02671	P02671 1xPhospho [T412]	Fibrinogen alpha chain OS=Homo sapiens OX=9606 GN=FGA PE=1 SV=2	0	2463.06	21	449463					88537.1		176127	130956							21075.2			186920	106932							53034.4										6415.28
[N].PDWGTFEEVSGNVSPGTRREYHTE.[K]	1xPhospho [T5]	5	P02671	P02671 1xPhospho [T412]	Fibrinogen alpha chain OS=Homo sapiens OX=9606 GN=FGA PE=1 SV=2	0	2830.21	24	1.60723e+06					699914	23232.7	345856	378528				7417.93							101026				64828.7	103620		83442.9		12960.6					39667.1
[N].PDWGTFEEVSGNVSPGTRREYHTEK.[L]	1xPhospho [T5]	2	P02671	P02671 1xPhospho [T412]	Fibrinogen alpha chain OS=Homo sapiens OX=9606 GN=FGA PE=1 SV=2	0	2958.31	25	393012					258194			142425																		57787.7		10569.4					96257
[N].PDWGTFEEVSGNVSPGTRREYHTEKL.[V]	1xPhospho [T5]	1	P02671	P02671 1xPhospho [T412]	Fibrinogen alpha chain OS=Homo sapiens OX=9606 GN=FGA PE=1 SV=2	0	3071.39	26	470226					83679.5			113380										160975	128952
[N].PDWGTFEEVSGNVSPGTRREYHTEKLVTSK.[G]	1xPhospho [T5]	2	P02671	P02671 1xPhospho [T412]	Fibrinogen alpha chain OS=Homo sapiens OX=9606 GN=FGA PE=1 SV=2	0	3486.63	30	141550	18051.1							348830											253301							58248.1						39953.1								78762.5
[N].PDWGTFEEVSGNVSPGTRREYHTEKLVTSKG.[D]	1xPhospho [T5]	22	P02671	P02671 1xPhospho [T412]	Fibrinogen alpha chain OS=Homo sapiens OX=9606 GN=FGA PE=1 SV=2	0	3543.65	31	1.00157e+07					2.21144e+06		2.24874e+06	2.17258e+06										540471	1.99261e+06							401402							224269				9951.01			570870
[N].PDWGTFEEVSGNVSPGTRREYHTEKLVTSKGD.[K]	1xPhospho [T5]	52	P02671	P02671 1xPhospho [T412]	Fibrinogen alpha chain OS=Homo sapiens OX=9606 GN=FGA PE=1 SV=2	0	3658.68	32	3.95562e+07					1.19095e+07	18257.3	1.06518e+07	8.92199e+06				14066						4.01702e+06	8.24255e+06							2.8559e+06		9178.02		15825.9			2.96173e+06		9860.77	13511.3				3102976
[N].PDWGTFEEVSGNVSPGTRREYHTEKLVTSKGDKEL.[R]	1xPhospho [T5]	1	P02671	P02671 1xPhospho [T412]	Fibrinogen alpha chain OS=Homo sapiens OX=9606 GN=FGA PE=1 SV=2	0	4028.9	35	1.1149e+06					760575		199864	130971										188232	221342
[N].PDWGTFEEVSGNVSPGTRREYHTEKLVTSKGDKELRTG.[K]	1xPhospho [T5]	5	P02671	P02671 1xPhospho [T412]	Fibrinogen alpha chain OS=Homo sapiens OX=9606 GN=FGA PE=1 SV=2	0	4343.07	38	3.53599e+06					356990		686135												379527
[P].DWGTFEEVSGNVSPGTRREYHTEKLVTSKGD.[K]	1xPhospho [T4]	10	P02671	P02671 1xPhospho [T412]	Fibrinogen alpha chain OS=Homo sapiens OX=9606 GN=FGA PE=1 SV=2	0	3561.63	31	2.16182e+06	26933.4	35909.7			600419	8013.35		360682		31400	16547.5	16171.4			15462				163960	33314.6	14918.9			15407.1		57815.2	18911.1		25344.8	20737	11356		56024.8				34808
[E].ENLTQENQDRGTHVD.[L]	1xPhospho [T4]	26	P01011	P01011 1xPhospho [T35]	Alpha-1-antichymotrypsin OS=Homo sapiens OX=9606 GN=SERPINA3 PE=1 SV=2	0	1835.76	15	1.07242e+06	428524	109182	179562	552736	1.07499e+06	298959	338730	307960	308225	555970	206027	153357	157881	510068	214441	22146.4	270000	216215	357830	204561	258847	227335	304346	364409	220431	424122	161715	223558	248105	456571	294708	1.37508e+06	309502	271108	160875	121019	159590	116439	194178	472860
[G].GAGSASGGASGGSSGGAASGAGPGTQQGSPGWSQAGADGAAYTPPPV.[S]	1xPhospho [T43]	1	P43694	P43694 1xPhospho [T100]	Transcription factor GATA-4 OS=Homo sapiens OX=9606 GN=GATA4 PE=1 SV=2	0	3995.71	47
[I].AITSDYIPRFVYEYKYGPCAN.[H]	1xPhospho [T3]	1	Q9BYT9	Q9BYT9 1xPhospho [T834]	Anoctamin-3 OS=Homo sapiens OX=9606 GN=ANO3 PE=1 SV=2	0	2550.14	21
[G].DSTFESKSY.[K]	1xPhospho [T3]	2	P02671	P02671 1xPhospho [T595]	Fibrinogen alpha chain OS=Homo sapiens OX=9606 GN=FGA PE=1 SV=2	0	1143.42	9	269119			17392.6	102679	64732	43073.5		62078.1		28141.3				25012.2			15572.8			40349.7								20898.5	35541.6	48175.6			18442.9	17844.9	10743.1	19020.4				52755.2
[G].DSTFESKSYKM.[A]	1xPhospho [T3]	6	P02671	P02671 1xPhospho [T595]	Fibrinogen alpha chain OS=Homo sapiens OX=9606 GN=FGA PE=1 SV=2	0	1402.56	11	676677		41004.5	32396.9	204359	104973	105330		160478		39826.9		42207.4		28755.5	83649.3					37061.1		39374.3		69347.5			29694.6	50822.2	70761.6	45865.1					19915.3		22485.7	17905.2		171917
[G].DSTFESKSYKMA.[D]	1xPhospho [T3]	12	P02671	P02671 1xPhospho [T595]	Fibrinogen alpha chain OS=Homo sapiens OX=9606 GN=FGA PE=1 SV=2	0	1473.6	12	103181		102304	176733			21810.7					89674.1	245518	158470		95381	19931.9	78844.5			200660	114397	125560					85895.5	218124			162225			46845.9	77924.9	67468.6	76649.5	101825	41760.1
[A].GPTGTGESKCPLMVKVLDAVR.[G]	1xPhospho [T3]	1	P02766	P02766 1xPhospho [T23]	Transthyretin OS=Homo sapiens OX=9606 GN=TTR PE=1 SV=1	0	2238.1	21					7347.01	46384.7	4733.72	117461			4810.67									66649.9																	5240.25
[A].GPTGTGESKCPLMVKVLDAVRG.[S]	1xPhospho [T3]	1	P02766	P02766 1xPhospho [T23]	Transthyretin OS=Homo sapiens OX=9606 GN=TTR PE=1 SV=1	0	2295.12	22	181248							223342	76823.8							6032.07				139772																4735.31	8001.82				38387
[A].GPTGTGESKCPLMVKVLDAVRGSPAINVAVHVFRKAAD.[D]	1xPhospho [T3]	2	P02766	P02766 1xPhospho [T23]	Transthyretin OS=Homo sapiens OX=9606 GN=TTR PE=1 SV=1	0	3971.04	38	24938															2805.44						2593.49															3018.66
[G].HWTSESSVSGSTGQWHSESGSFRPDSPGSGNARPNNPD.[W]	1xPhospho [T3]	1	P02671	P02671 1xPhospho [T374]	Fibrinogen alpha chain OS=Homo sapiens OX=9606 GN=FGA PE=1 SV=2	0	4078.7	38
[A].IATPLPPTSAHGNVAEGETKPD.[P]	1xPhospho [T3]	2	P02790	P02790 1xPhospho [T24]	Hemopexin OS=Homo sapiens OX=9606 GN=HPX PE=1 SV=2	0	2282.07	22																41058.9						46982.2														11806.2
[E].NLTQENQDRGTHVD.[L]	1xPhospho [T3]	29	P01011	P01011 1xPhospho [T35]	Alpha-1-antichymotrypsin OS=Homo sapiens OX=9606 GN=SERPINA3 PE=1 SV=2	0	1706.71	14	2.05339e+06	730727	248051	353548	1.54928e+06	2.15436e+06	556420	631393	1.08442e+06	510792	1.21404e+06	331769	796172	398250	858547	469967	145883	506153	386839	770204	414867	506060	597872	589417	699527	464709	832137	375755	555888	552453	1.29002e+06	536962	2.80788e+06	764236	449173	381928	293727	388681	474696	283367	917947
[D].TPTSAESPDAPEENIAGVGAEILNVAKGIRS.[F]	1xPhospho [T3]	1	P39060	P39060 1xPhospho [T95]	Collagen alpha-1(XVIII) chain OS=Homo sapiens OX=9606 GN=COL18A1 PE=1 SV=5	0	3173.54	31																			165763	45142									2662.38
[D].WGTFEEVSGNVSPGTR.[R]	1xPhospho [T3]	15	P02671	P02671 1xPhospho [T412]	Fibrinogen alpha chain OS=Homo sapiens OX=9606 GN=FGA PE=1 SV=2	0	1802.77	16	416959		12822.8	23649.7	75308.2	239024	46430.2	220084	196608			9869.74	34754.2		18413.8	47859.3	5367.55	10278.5		103038	18724.9				60807.4		98755.4		72724.8	40237.6	89657.3	26678.6		93079.8		8091.99					95598.5
[D].WGTFEEVSGNVSPGTRR.[E]	1xPhospho [T3]	7	P02671	P02671 1xPhospho [T412]	Fibrinogen alpha chain OS=Homo sapiens OX=9606 GN=FGA PE=1 SV=2	0	1958.88	17	563069			10993		170326	28557.3		172908				26289.8		23173.4										27113.5		67865.1			29440.8	30296.3			92857.3							103362
[D].WGTFEEVSGNVSPGTRRE.[Y]	1xPhospho [T3]	17	P02671	P02671 1xPhospho [T412]	Fibrinogen alpha chain OS=Homo sapiens OX=9606 GN=FGA PE=1 SV=2	0	2087.92	18	831956			21502.8	119164	290862	51758.5	127743	198256			7454.11	38211.2		37070.8	55659.5					14133.7				46058.2		143674		74241.5	40057	47518.8	14192		153174	6035.96						128047
[D].WGTFEEVSGNVSPGTRREY.[H]	1xPhospho [T3]	3	P02671	P02671 1xPhospho [T412]	Fibrinogen alpha chain OS=Homo sapiens OX=9606 GN=FGA PE=1 SV=2	0	2250.98	19	338084					263479			163201											156978							97420.1							101040
[D].WGTFEEVSGNVSPGTRREYH.[T]	1xPhospho [T3]	15	P02671	P02671 1xPhospho [T412]	Fibrinogen alpha chain OS=Homo sapiens OX=9606 GN=FGA PE=1 SV=2	0	2388.04	20	1.96885e+06			19594.5	102074	313362	33594.2	275117	347968				29834.8			46727.8									30606.7		134240		45931.4	17969.1	27009.8			208622							208811
[D].WGTFEEVSGNVSPGTRREYHT.[E]	1xPhospho [T3]	1	P02671	P02671 1xPhospho [T412]	Fibrinogen alpha chain OS=Homo sapiens OX=9606 GN=FGA PE=1 SV=2	0	2489.09	21	307967					178615														217842							60588.8							69717.4
[D].WGTFEEVSGNVSPGTRREYHTE.[K]	1xPhospho [T3]	10	P02671	P02671 1xPhospho [T412]	Fibrinogen alpha chain OS=Homo sapiens OX=9606 GN=FGA PE=1 SV=2	0	2618.13	22	2.49306e+06				93154.8	768951	41415.8	318271	560578				33256.5		33039.5	45914.8								58235.6	46573.2		248192		87248.3	24414.7	30043.7			290368							255031
[D].WGTFEEVSGNVSPGTRREYHTEKL.[V]	1xPhospho [T3]	1	P02671	P02671 1xPhospho [T412]	Fibrinogen alpha chain OS=Homo sapiens OX=9606 GN=FGA PE=1 SV=2	0	2859.31	24	860275					139040		107910																										70726.9
[D].WGTFEEVSGNVSPGTRREYHTEKLVT.[S]	1xPhospho [T3]	1	P02671	P02671 1xPhospho [T412]	Fibrinogen alpha chain OS=Homo sapiens OX=9606 GN=FGA PE=1 SV=2	0	3059.43	26	704798							163608	72466.9											177722														32820
[D].WGTFEEVSGNVSPGTRREYHTEKLVTSK.[G]	1xPhospho [T3]	7	P02671	P02671 1xPhospho [T412]	Fibrinogen alpha chain OS=Homo sapiens OX=9606 GN=FGA PE=1 SV=2	0	3274.55	28	4.15259e+06					712035		794301	456072											161499														84108
[D].WGTFEEVSGNVSPGTRREYHTEKLVTSKG.[D]	1xPhospho [T3]	32	P02671	P02671 1xPhospho [T412]	Fibrinogen alpha chain OS=Homo sapiens OX=9606 GN=FGA PE=1 SV=2	0	3331.57	29	17582680					2.63137e+06		2.97787e+06	2.56764e+06										448135	1.97503e+06			12163.5				674012							713752							415946
[D].WGTFEEVSGNVSPGTRREYHTEKLVTSKGD.[K]	1xPhospho [T3]	84	P02671	P02671 1xPhospho [T412]	Fibrinogen alpha chain OS=Homo sapiens OX=9606 GN=FGA PE=1 SV=2	0	3446.6	30	8.77444e+07					1.67724e+07		1.57702e+07	1.38875e+07				22948.8		40180.9				4.49105e+06	1.15049e+07			43864.9		39819		4.45498e+06		35820.6					4.31363e+06		21465	16570.4				4.82351e+06
[D].WGTFEEVSGNVSPGTRREYHTEKLVTSKGDK.[E]	1xPhospho [T3]	1	P02671	P02671 1xPhospho [T412]	Fibrinogen alpha chain OS=Homo sapiens OX=9606 GN=FGA PE=1 SV=2	0	3574.7	31	975743					262371
[D].WGTFEEVSGNVSPGTRREYHTEKLVTSKGDKEL.[R]	1xPhospho [T3]	4	P02671	P02671 1xPhospho [T412]	Fibrinogen alpha chain OS=Homo sapiens OX=9606 GN=FGA PE=1 SV=2	0	3816.82	33	1.67615e+06					1.05995e+06		387471												416722
[D].WGTFEEVSGNVSPGTRREYHTEKLVTSKGDKELR.[T]	1xPhospho [T3]	1	P02671	P02671 1xPhospho [T412]	Fibrinogen alpha chain OS=Homo sapiens OX=9606 GN=FGA PE=1 SV=2	0	3972.92	34
[D].WGTFEEVSGNVSPGTRREYHTEKLVTSKGDKELRTG.[K]	1xPhospho [T3]	3	P02671	P02671 1xPhospho [T412]	Fibrinogen alpha chain OS=Homo sapiens OX=9606 GN=FGA PE=1 SV=2	0	4130.99	36	171789			25595.3		718519		519154	445752	46619.7					40734.8					111258																				36238.1	47033.8
[D].WGTFEEVSGNVSPGTRREYHTEKLVTSKGDKELRTGK.[E]	1xPhospho [T3]	1	P02671	P02671 1xPhospho [T412]	Fibrinogen alpha chain OS=Homo sapiens OX=9606 GN=FGA PE=1 SV=2	0	4259.09	37	907802																			79873.8
[D].WGTFEEVSGNVSPGTRREYHTEKLVTSKGDKELRTGKE.[K]	1xPhospho [T3]	1	P02671	P02671 1xPhospho [T412]	Fibrinogen alpha chain OS=Homo sapiens OX=9606 GN=FGA PE=1 SV=2	0	4388.13	38	1.02502e+06					91386.3
[G].STGQWHSESGSFRPDSPGSGNARPNNPDWGTFEEVSG.[N]	1xPhospho [T31]	1	P02671	P02671 1xPhospho [T412]	Fibrinogen alpha chain OS=Homo sapiens OX=9606 GN=FGA PE=1 SV=2	0	4013.67	37
[W].GTFEEVSGNVSPGTRRE.[Y]	1xPhospho [T2]	4	P02671	P02671 1xPhospho [T412]	Fibrinogen alpha chain OS=Homo sapiens OX=9606 GN=FGA PE=1 SV=2	0	1901.84	17			17478.8	29713.3	112394	96660.7					30133.3	12224.2			27141.8	60350.6														36000.6	65001.3				14932.7	7734.42			24940.1		91937
[W].GTFEEVSGNVSPGTRREYH.[T]	1xPhospho [T2]	19	P02671	P02671 1xPhospho [T412]	Fibrinogen alpha chain OS=Homo sapiens OX=9606 GN=FGA PE=1 SV=2	0	2201.96	19	434779			35102.1	54469.1	133463	75142.7	68569.2	97684.1																40582.8		116529			45341.6	64636.3
[W].GTFEEVSGNVSPGTRREYHTE.[K]	1xPhospho [T2]	22	P02671	P02671 1xPhospho [T412]	Fibrinogen alpha chain OS=Homo sapiens OX=9606 GN=FGA PE=1 SV=2	0	2432.05	21	559840			52312	83785.4		60062.4	84758.1	220506											91044.7					43507.7				87155.9	54281.5	56986.5			88072.7
[W].GTFEEVSGNVSPGTRREYHTEKLVTSK.[G]	1xPhospho [T2]	2	P02671	P02671 1xPhospho [T412]	Fibrinogen alpha chain OS=Homo sapiens OX=9606 GN=FGA PE=1 SV=2	0	3088.47	27
[W].GTFEEVSGNVSPGTRREYHTEKLVTSKG.[D]	1xPhospho [T2]	24	P02671	P02671 1xPhospho [T412]	Fibrinogen alpha chain OS=Homo sapiens OX=9606 GN=FGA PE=1 SV=2	0	3145.49	28	3.20725e+06					974501		524834	1.27489e+06										288917	815915							392478							83639.5							444735
[W].GTFEEVSGNVSPGTRREYHTEKLVTSKGD.[K]	1xPhospho [T2]	50	P02671	P02671 1xPhospho [T412]	Fibrinogen alpha chain OS=Homo sapiens OX=9606 GN=FGA PE=1 SV=2	0	3260.52	29	1.70494e+07				148962	5.42739e+06		2.45394e+06	5.09699e+06				102225		118154	90612.3			1.28778e+06	3.78963e+06					506472		2.42614e+06		312897					1.76877e+06							2.90156e+06
[W].GTFEEVSGNVSPGTRREYHTEKLVTSKGDKEL.[R]	1xPhospho [T2]	1	P02671	P02671 1xPhospho [T412]	Fibrinogen alpha chain OS=Homo sapiens OX=9606 GN=FGA PE=1 SV=2	0	3630.74	32	458437					328676			77344.5											96964.9
[W].GTFEEVSGNVSPGTRREYHTEKLVTSKGDKELRTG.[K]	1xPhospho [T2]	2	P02671	P02671 1xPhospho [T412]	Fibrinogen alpha chain OS=Homo sapiens OX=9606 GN=FGA PE=1 SV=2	0	3944.91	35	898565					194533
[D].GTVEEDLGKSREGSRTD.[D]	1xPhospho [T2]	6	P14625	P14625 1xPhospho [T30]	Endoplasmin OS=Homo sapiens OX=9606 GN=HSP90B1 PE=1 SV=1	0	1915.84	17	58045	62922			75397.7	140816		33859	106177	17645	48346.1	14613.2		22373.6	59314.1				38194.5	38973.2	39983.9		36756.3		41718.3	39071.5		57211.6	65539.6	37184.9		36435.9	69310.7	54133.8	10684.3	10600.8
[D].GTVEEDLGKSREGSRTDD.[E]	1xPhospho [T2]	1	P14625	P14625 1xPhospho [T30]	Endoplasmin OS=Homo sapiens OX=9606 GN=HSP90B1 PE=1 SV=1	0	2030.87	18
[N].LTQENQDRGTHVD.[L]	1xPhospho [T2]	23	P01011	P01011 1xPhospho [T35]	Alpha-1-antichymotrypsin OS=Homo sapiens OX=9606 GN=SERPINA3 PE=1 SV=2	0	1592.67	13	2.2708e+06	1.38563e+06	337522	633291	1.52549e+06	2.77853e+06	733464	934077	864900	919421	2.3488e+06	540834	457210	677353	1.04515e+06	795937	148707	862178	474084	985951	470715	572669	628334	674475	610581	627685	509688	461883	812876	731040	1.30762e+06	513937	3.50632e+06	963826	446062	595884	422645	687758	576922	495263	1.51695e+06
[V].NTEDNKDLELDIIPASLSDRE.[V]	1xPhospho [T2]	1	O60229	O60229 1xPhospho [T1242]	Kalirin OS=Homo sapiens OX=9606 GN=KALRN PE=1 SV=2	0	2467.12	21							16064.6						15491										17305.3		18647.5					21155.9
[D].STGALVEEED.[P]	1xPhospho [T2]	12	P36955	P36955 1xPhospho [T36]	Pigment epithelium-derived factor OS=Homo sapiens OX=9606 GN=SERPINF1 PE=1 SV=4	0	1129.43	10	685872	637426	93487.6	63980.6	1.07506e+06	531971	221727	345010	521377	223348	469264	172037			204868	143768		912882	148463		1.41623e+06	1.01919e+06		460051	629736	429436	979646	123956	181706	124157	72974.4	463491	559831	289621	1.01422e+06		459890			103897
[Q].HHGQLLEQPQRGPGSRAHTPQSPHKHLGTQGAVTDKEKERP.[P]	1xPhospho [T29]	1	Q9UPP2	Q9UPP2 1xPhospho [T144]	IQ motif and SEC7 domain-containing protein 3 OS=Homo sapiens OX=9606 GN=IQSEC3 PE=2 SV=3	0	4607.29	41	269301				9882.21	93649.9																								3435.34	3441.55						5615.73
[E].SGSFRPDSPGSGNARPNNPDWGTFEEVSG.[N]	1xPhospho [T23]	4	P02671	P02671 1xPhospho [T412]	Fibrinogen alpha chain OS=Homo sapiens OX=9606 GN=FGA PE=1 SV=2	0	3101.3	29					40532	243274							16332.8						186241								56018.3		17721.8	24767.8				66515.2							79700.8
[G].SFRPDSPGSGNARPNNPDWGTFE.[E]	1xPhospho [T21]	3	P02671	P02671 1xPhospho [T412]	Fibrinogen alpha chain OS=Homo sapiens OX=9606 GN=FGA PE=1 SV=2	0	2585.08	23		19423.2		12269.7	92841.7		46369.2		118568				34994.2		37178.1						11353.6				72175.9	20086.5	189990	14900.7	44330.6	74048.1	63056.8	9746.21		161924			15711.5	12137.9			116783
[G].SFRPDSPGSGNARPNNPDWGTFEEVS.[G]	1xPhospho [T21]	1	P02671	P02671 1xPhospho [T412]	Fibrinogen alpha chain OS=Homo sapiens OX=9606 GN=FGA PE=1 SV=2	0	2900.23	26						280532	14584.2	110374					14420.7														70835.7			25570.6	10362.3			90577.4							57675.3
[G].SFRPDSPGSGNARPNNPDWGTFEEVSG.[N]	1xPhospho [T21]	12	P02671	P02671 1xPhospho [T412]	Fibrinogen alpha chain OS=Homo sapiens OX=9606 GN=FGA PE=1 SV=2	0	2957.25	27	1.23245e+06				164614	894302	42829.9	734991	606001				50542.5		39367.1	40100.6			213424	422833				107887	151658		290812		96842.8	21660.5	41322.1		23238.5	374952							297766
[K].TVTKTVIGPDGHKEVTKEVVTSEDGSD.[C]	1xPhospho [T21]	4	P02671	P02671 1xPhospho [T484]	Fibrinogen alpha chain OS=Homo sapiens OX=9606 GN=FGA PE=1 SV=2	0	2908.38	27																									155223		117338		80967.5					139006
[C].HPNSPLDEENLTQENQDRGTHVDLGLASA.[N]	1xPhospho [T20]	1	P01011	P01011 1xPhospho [T43]	Alpha-1-antichymotrypsin OS=Homo sapiens OX=9606 GN=SERPINA3 PE=1 SV=2	0	3237.44	29	964068					561300		876846											224290	382438
[D].TEEEDFHVD.[Q]	1xPhospho [T1]	4	P01009	P01009 1xPhospho [T227]	Alpha-1-antitrypsin OS=Homo sapiens OX=9606 GN=SERPINA1 PE=1 SV=3	0	1200.41	9		645442	27271.3	16514.1	48910.8	92068.6		81041.3			128254	85205.6		96023.8			7647.65	71384.3				70798.5		868177		390042	108387			24812.9		30473.9	228774		56964.2		35564.7		75761.3
[G].TFEEVSGNVSPGTR.[R]	1xPhospho [T1]	49	P02671	P02671 1xPhospho [T412]	Fibrinogen alpha chain OS=Homo sapiens OX=9606 GN=FGA PE=1 SV=2	0	1559.67	14	820109	126796	153113	187516	452786	464237	211678		209385	35171	133202	114972	89113.2	70431	210654	281276	32419.2	88550.8		188463	109168	104690	94625.4	116783	211663	98065.9	241623	77725.2	214786	271814	309497	106237	153525	240876	106806	83544.5	114691	87853.5	116198	35564.4	184498
[G].TFEEVSGNVSPGTRR.[E]	1xPhospho [T1]	4	P02671	P02671 1xPhospho [T412]	Fibrinogen alpha chain OS=Homo sapiens OX=9606 GN=FGA PE=1 SV=2	0	1715.77	15	168332			35108.8	62617.3	123941	63715.8					22138.9	23938.5		55802		6023.98			58643.1	69248.8	58809.7	24342.3			26133.2	86111.3		43589.6			35136.8				11897.2		11645.3	35256.1		84401.4
[G].TFEEVSGNVSPGTRRE.[Y]	1xPhospho [T1]	29	P02671	P02671 1xPhospho [T412]	Fibrinogen alpha chain OS=Homo sapiens OX=9606 GN=FGA PE=1 SV=2	0	1844.82	16	684092	66178	63682.8	141681	328719	305385	208802	107629			125428	58314.7	79422.3	46470.6	132349	143667	13036.4	20553.2	52743.2	140873	81956.3	61974.8	62865.8	81375.5	144387	47697	213893	49451.4	138984	143009	178768	77663.7	94241.3	128823	40137.9	32834.1	39982.3	36932.8	65156.1		197682
[G].TFEEVSGNVSPGTRREY.[H]	1xPhospho [T1]	23	P02671	P02671 1xPhospho [T412]	Fibrinogen alpha chain OS=Homo sapiens OX=9606 GN=FGA PE=1 SV=2	0	2007.88	17		20853.3	38588.8	69401.1	356213	284523	121118				53254.8	34780.8			101668	149757					50898.3		32878		66683.6		164646		125576	110213	131288	37505.5		195013	23718	13465.7		22798.1	47487.2		95532.5
[G].TFEEVSGNVSPGTRREYH.[T]	1xPhospho [T1]	39	P02671	P02671 1xPhospho [T412]	Fibrinogen alpha chain OS=Homo sapiens OX=9606 GN=FGA PE=1 SV=2	0	2144.94	18	1.98033e+06		29571.4	182648	482458	771689	318577	306693	571969		104393	53978.2	149005	21869.9	204889	233744	13961.7		151208	318585	52849.3		93779.9	84355.5	267999	65586	455954		213270	266858	290101	47859.9	104373	328440		19174.6		34242.4	54693.5		427130
[G].TFEEVSGNVSPGTRREYHT.[E]	1xPhospho [T1]	17	P02671	P02671 1xPhospho [T412]	Fibrinogen alpha chain OS=Homo sapiens OX=9606 GN=FGA PE=1 SV=2	0	2245.99	19	572600			45116.4	146116	153748	104773	55115.3	152633						51982.8	76584.4			46203.6	73786.1					62116		147162		79859.8	73081.1	76371			102963					27236.2
[G].TFEEVSGNVSPGTRREYHTE.[K]	1xPhospho [T1]	40	P02671	P02671 1xPhospho [T412]	Fibrinogen alpha chain OS=Homo sapiens OX=9606 GN=FGA PE=1 SV=2	0	2375.03	20	2.58501e+06	38102.4	61638	252039	621945	1.16173e+06	429083	343435	694399		136131	54422	103566	245883	281419	348156	18797	130767	161665	417473	38691.6	59425.8	77181	160780	216295	80942.8	646086		332057	344156	337572	71656	280134	459726	17408.3			46620.5	42481.8	15642.1	538613
[G].TFEEVSGNVSPGTRREYHTEK.[L]	1xPhospho [T1]	24	P02671	P02671 1xPhospho [T412]	Fibrinogen alpha chain OS=Homo sapiens OX=9606 GN=FGA PE=1 SV=2	0	2503.12	21	709332			29726.8	201844	330630	72227.4	71240.2	241586							92058.6				167468					73098.6		216348		100936	107858	126917			162006							323708
[G].TFEEVSGNVSPGTRREYHTEKL.[V]	1xPhospho [T1]	9	P02671	P02671 1xPhospho [T412]	Fibrinogen alpha chain OS=Homo sapiens OX=9606 GN=FGA PE=1 SV=2	0	2616.21	22	760240				194593	298533			252219											200722							190701							156342							211149
[G].TFEEVSGNVSPGTRREYHTEKLVT.[S]	1xPhospho [T1]	8	P02671	P02671 1xPhospho [T412]	Fibrinogen alpha chain OS=Homo sapiens OX=9606 GN=FGA PE=1 SV=2	0	2816.33	24	1.3916e+06					442226		183714	353670											281630																					170916
[G].TFEEVSGNVSPGTRREYHTEKLVTS.[K]	1xPhospho [T1]	8	P02671	P02671 1xPhospho [T412]	Fibrinogen alpha chain OS=Homo sapiens OX=9606 GN=FGA PE=1 SV=2	0	2903.36	25	1.07832e+06					330740			378195										76039.7	258455							188649							134057							149659
[G].TFEEVSGNVSPGTRREYHTEKLVTSK.[G]	1xPhospho [T1]	27	P02671	P02671 1xPhospho [T412]	Fibrinogen alpha chain OS=Homo sapiens OX=9606 GN=FGA PE=1 SV=2	0	3031.45	26	2894488					886315		431347	1.026e+06										105373	728137					111818		496616							392647							516132
[G].TFEEVSGNVSPGTRREYHTEKLVTSKG.[D]	1xPhospho [T1]	41	P02671	P02671 1xPhospho [T412]	Fibrinogen alpha chain OS=Homo sapiens OX=9606 GN=FGA PE=1 SV=2	0	3088.47	27	1.37208e+07					2.57966e+06		2.04597e+06	4.35512e+06				34818.1		55742.2	49817.3			321828	3.30283e+06					512084		1.93096e+06		226914					1.36021e+06							2.54725e+06
[G].TFEEVSGNVSPGTRREYHTEKLVTSKGD.[K]	1xPhospho [T1]	98	P02671	P02671 1xPhospho [T412]	Fibrinogen alpha chain OS=Homo sapiens OX=9606 GN=FGA PE=1 SV=2	0	3203.5	28	8.28036e+07			46750.4	1.36371e+06	2.27295e+07	291319	9.98272e+06	2.0702e+07				620772		837594	1.04048e+06			5.7577e+06	1.37675e+07			67165.1		2859422		1.11795e+07		1791994	208624	273319			8.24693e+06							1.1767e+07
[G].TFEEVSGNVSPGTRREYHTEKLVTSKGDK.[E]	1xPhospho [T1]	2	P02671	P02671 1xPhospho [T412]	Fibrinogen alpha chain OS=Homo sapiens OX=9606 GN=FGA PE=1 SV=2	0	3331.6	29
[G].TFEEVSGNVSPGTRREYHTEKLVTSKGDKE.[L]	1xPhospho [T1]	1	P02671	P02671 1xPhospho [T412]	Fibrinogen alpha chain OS=Homo sapiens OX=9606 GN=FGA PE=1 SV=2	0	3460.64	30
[G].TFEEVSGNVSPGTRREYHTEKLVTSKGDKEL.[R]	1xPhospho [T1]	14	P02671	P02671 1xPhospho [T412]	Fibrinogen alpha chain OS=Homo sapiens OX=9606 GN=FGA PE=1 SV=2	0	3573.72	31	1625461					1.87231e+06		257640	542709										111831	905519							228958							87512.6							211612
[G].TFEEVSGNVSPGTRREYHTEKLVTSKGDKELR.[T]	1xPhospho [T1]	5	P02671	P02671 1xPhospho [T412]	Fibrinogen alpha chain OS=Homo sapiens OX=9606 GN=FGA PE=1 SV=2	0	3729.82	32	957758					348625			268995											302101
[G].TFEEVSGNVSPGTRREYHTEKLVTSKGDKELRT.[G]	1xPhospho [T1]	4	P02671	P02671 1xPhospho [T412]	Fibrinogen alpha chain OS=Homo sapiens OX=9606 GN=FGA PE=1 SV=2	0	3830.87	33	902752					254718
[G].TFEEVSGNVSPGTRREYHTEKLVTSKGDKELRTG.[K]	1xPhospho [T1]	15	P02671	P02671 1xPhospho [T412]	Fibrinogen alpha chain OS=Homo sapiens OX=9606 GN=FGA PE=1 SV=2	0	3887.89	34	3.60129e+06					943294		306841	1.14327e+06											726703							59799.9							124588							360595
[D].GFRHRHPDEAAFFDTASTGKTFPG.[F]	1xPhospho [T18]	1	P02671	P02671 1xPhospho [T525]	Fibrinogen alpha chain OS=Homo sapiens OX=9606 GN=FGA PE=1 SV=2	0	2729.23	24	699173								219447										167414	115387
[K].TVIGPDGHKEVTKEVVTSED.[G]	1xPhospho [T17]	1	P02671	P02671 1xPhospho [T484]	Fibrinogen alpha chain OS=Homo sapiens OX=9606 GN=FGA PE=1 SV=2	0	2220.04	20	4.60567e+06		62557.9	315886	1411345	2.58391e+06	646986	1.61447e+06	1.83712e+06		424843	125561	706309	123890	592730	913317	57620.5		488407	866246	218942		125782	893640	998303	373966	1.15475e+06	206195	822928	566475	665329	311888	391618	1471710	29939	43411.8	40097.1	55511.9	59793.7		1.43425e+06
[D].PDAKVEEEPEEEPEETA.[E]	1xPhospho [T16]	2	P14625	P14625 1xPhospho [T766]	Endoplasmin OS=Homo sapiens OX=9606 GN=HSP90B1 PE=1 SV=1	0	2007.8	17		135715		30725.6	52918				90921.3	21416.2		34541.4	25267.4	27766.1		34253.9	19767.6	137530						89475.2	47388.3			68954.9	31428	37812.1		41515.5	115664		125820		46376.7			20853.2
[D].PDAKVEEEPEEEPEETAED.[T]	1xPhospho [T16]	4	P14625	P14625 1xPhospho [T766]	Endoplasmin OS=Homo sapiens OX=9606 GN=HSP90B1 PE=1 SV=1	0	2251.86	19		174450		29816.4	67725				218301		41977.1	31966				25890.3		226723										69391.7						69184.9	224319		85068.3			15353.2
[D].PPAPETLLAPPPLPSTPD.[P]	1xPhospho [T16]	6	Q86WR7	Q86WR7 1xPhospho [T167]	Proline and serine-rich protein 2 OS=Homo sapiens OX=9606 GN=PROSER2 PE=1 SV=2	0	1889.93	18	691464					87017.7		28293.8	20447.2	6784.16									36543.8	86388.4				23342.1	32564.3									153139			4436.08				3576.23
[D].SPGSGNARPNNPDWGT.[F]	1xPhospho [T16]	18	P02671	P02671 1xPhospho [T412]	Fibrinogen alpha chain OS=Homo sapiens OX=9606 GN=FGA PE=1 SV=2	0	1706.69	16	4.01794e+06	212496	94631.1	153857	830663	844739	305076	548299	1.05703e+06		300905	77134.2	42272.8		238566	231411			189537	288551	94660.6		65845.7		262260	122307			124037	129199	239933	90778.1	248050	807952	101848		91978.9	44396.6	58274.8
[D].SPGSGNARPNNPDWGTF.[E]	1xPhospho [T16]	64	P02671	P02671 1xPhospho [T412]	Fibrinogen alpha chain OS=Homo sapiens OX=9606 GN=FGA PE=1 SV=2	0	1853.76	17	8370708	534604	473516	897287	4.05472e+06	4.73321e+06	1.70823e+06	2.3674e+06	3.33739e+06	72678.6	726076	454838	553066	162250	653624	1.22583e+06	68605.4	122893	527193	1.32317e+06	503464	16177.3	489722	517781	1.19901e+06	452871	1.73457e+06	297591	1.29864e+06	1.41116e+06	1.84019e+06	409848	937536	3059398	313853	31712.9	215739	382051	264693	53453.5	700897
[D].SPGSGNARPNNPDWGTFE.[E]	1xPhospho [T16]	46	P02671	P02671 1xPhospho [T412]	Fibrinogen alpha chain OS=Homo sapiens OX=9606 GN=FGA PE=1 SV=2	0	1982.8	18	8389711	520218	553330	928567	3.35545e+06	3.89687e+06	1.67227e+06	1.58894e+06	2.18986e+06	126043	934470	448830	655001	253695	903376	1.25512e+06	67144.3	173493	775303	1.23079e+06	732661	348923	319791	741078	1.35984e+06	564255	2.28022e+06	359315	1.45819e+06	1.79692e+06	1.76795e+06	472017	975270	2252769	369041	160360	282183	454465	323248	91539.4	1044576
[D].SPGSGNARPNNPDWGTFEE.[V]	1xPhospho [T16]	19	P02671	P02671 1xPhospho [T412]	Fibrinogen alpha chain OS=Homo sapiens OX=9606 GN=FGA PE=1 SV=2	0	2111.85	19	4.64415e+06	296004	247664	468738	1.89394e+06	2.0247e+06	752096	965447	1.19155e+06	60023.9	368931	198711	259257	84944.3	386712	517081	17987.5	80911.6	380666	212255	315025	138678	87813.2	383342	570646	303248	1.07472e+06	128440	658810	755704	727594	231747	400532	1.10077e+06	185786	57036.7	114476	165750	99637.4	37818.2	403265
[D].SPGSGNARPNNPDWGTFEEV.[S]	1xPhospho [T16]	2	P02671	P02671 1xPhospho [T412]	Fibrinogen alpha chain OS=Homo sapiens OX=9606 GN=FGA PE=1 SV=2	0	2210.91	20	642653		31663.9	71648.2	432572	556823	134776		201540		28001.6	21913.5	88697.3	16383.1	55621.5	120788		7731.51	162662	150353			14502.2	61044.9	78976.9	43092.8	197113	54731.4	134717	132423	158903	35418.1	64461.9	230790				26411.4
[D].SPGSGNARPNNPDWGTFEEVSG.[N]	1xPhospho [T16]	89	P02671	P02671 1xPhospho [T412]	Fibrinogen alpha chain OS=Homo sapiens OX=9606 GN=FGA PE=1 SV=2	0	2354.97	22	1.5374e+07	948647	1.10078e+06	1.8712e+06	6.11015e+06	1.25941e+07	3.95224e+06	6.5313e+06	7.33037e+06	256054	1.24167e+06	909104	1.87232e+06	432234	995306	3.37237e+06	130093	409030	1.92222e+06	4.15346e+06	2.03758e+06	1.00052e+06	348028	2.15572e+06	2.79382e+06	1.1736e+06	4.67255e+06	916528	3.67783e+06	3.88556e+06	3.79139e+06	1.39664e+06	1.7833e+06	5.63084e+06	694752	326847	577603	820862	531736	163365	2.45874e+06
[D].SPGSGNARPNNPDWGTFEEVSGN.[V]	1xPhospho [T16]	26	P02671	P02671 1xPhospho [T412]	Fibrinogen alpha chain OS=Homo sapiens OX=9606 GN=FGA PE=1 SV=2	0	2469.01	23	1.71462e+06	69741	94774.5	152382	677746	1.0784e+06	342152	732073	861329			76867.3	116340	12415.3	69815.5	255389		17531.6	110356	737292	147125	51247.9	23932.3	193398	283300	114104	542916	58450.4	320680	359620	336333	95247.5	181590	528638	49743	26082.2	40179.9	67296.4	34737.9		238092
[D].SPGSGNARPNNPDWGTFEEVSGNVS.[P]	1xPhospho [T16]	2	P02671	P02671 1xPhospho [T412]	Fibrinogen alpha chain OS=Homo sapiens OX=9606 GN=FGA PE=1 SV=2	0	2655.11	25	764601					391985	52034.7	389001					40458		16296	41291.6			149185						78644.5		152371		77728.8	48347.6	51733.7		45670.6	197270
[D].SPGSGNARPNNPDWGTFEEVSGNVSP.[G]	1xPhospho [T16]	10	P02671	P02671 1xPhospho [T412]	Fibrinogen alpha chain OS=Homo sapiens OX=9606 GN=FGA PE=1 SV=2	0	2752.16	26	681270				61339.6	540312	27434.3	195213	430869				14116.3			30542.2				233379					128397		268070		48006.3	28416.1	25630.4			201391							138884
[D].SPGSGNARPNNPDWGTFEEVSGNVSPGT.[R]	1xPhospho [T16]	8	P02671	P02671 1xPhospho [T412]	Fibrinogen alpha chain OS=Homo sapiens OX=9606 GN=FGA PE=1 SV=2	0	2910.23	28	1.41036e+06					684253	58958.8		454613	22163.4			13840.7		17151.1				981825	171203					147683	10268.4	328230		69273.2	44928.2	35852			270081			7613.36				202910
[D].SPGSGNARPNNPDWGTFEEVSGNVSPGTRRE.[Y]	1xPhospho [T16]	21	P02671	P02671 1xPhospho [T412]	Fibrinogen alpha chain OS=Homo sapiens OX=9606 GN=FGA PE=1 SV=2	0	3351.48	31	4.0333e+06				259471	872610	44392.1	792003	822158				59794		83875.1				485352	810957					190620		505302		130069	71559.5	63037.9			606005							542596
[D].SPGSGNARPNNPDWGTFEEVSGNVSPGTRREY.[H]	1xPhospho [T16]	17	P02671	P02671 1xPhospho [T412]	Fibrinogen alpha chain OS=Homo sapiens OX=9606 GN=FGA PE=1 SV=2	0	3514.54	32	2.68434e+06					763086	14768.1	617870	542860				32046.4		20289.5					653746				80864.1	125350		427402		54672.3		15020.9	9841.14		387601			19330.1				428502
[D].SPGSGNARPNNPDWGTFEEVSGNVSPGTRREYHT.[E]	1xPhospho [T16]	5	P02671	P02671 1xPhospho [T412]	Fibrinogen alpha chain OS=Homo sapiens OX=9606 GN=FGA PE=1 SV=2	0	3752.65	34	1.2333e+06					167824													141693															108654
[D].SPGSGNARPNNPDWGTFEEVSGNVSPGTRREYHTE.[K]	1xPhospho [T16]	35	P02671	P02671 1xPhospho [T412]	Fibrinogen alpha chain OS=Homo sapiens OX=9606 GN=FGA PE=1 SV=2	0	3881.69	35	9.03021e+06				183317	2.34747e+06		1.13692e+06	2.03288e+06				13029						439657	1.44965e+06					281228		988805		239855					1.14454e+06							1.13607e+06
[D].SPGSGNARPNNPDWGTFEEVSGNVSPGTRREYHTEK.[L]	1xPhospho [T16]	7	P02671	P02671 1xPhospho [T412]	Fibrinogen alpha chain OS=Homo sapiens OX=9606 GN=FGA PE=1 SV=2	0	4009.78	36	893184							643667																										391162							190203
[D].SPGSGNARPNNPDWGTFEEVSGNVSPGTRREYHTEKL.[V]	1xPhospho [T16]	9	P02671	P02671 1xPhospho [T412]	Fibrinogen alpha chain OS=Homo sapiens OX=9606 GN=FGA PE=1 SV=2	0	4122.87	37	2.43192e+06					563775		630920	367729										136753	711365					25687.5									347613							285474
[D].SPGSGNARPNNPDWGTFEEVSGNVSPGTRREYHTEKLVT.[S]	1xPhospho [T16]	8	P02671	P02671 1xPhospho [T412]	Fibrinogen alpha chain OS=Homo sapiens OX=9606 GN=FGA PE=1 SV=2	0	4322.99	39	3.14186e+06					834264		732973	467002										167242																						124736
[D].SPGSGNARPNNPDWGTFEEVSGNVSPGTRREYHTEKLVTS.[K]	1xPhospho [T16]	8	P02671	P02671 1xPhospho [T412]	Fibrinogen alpha chain OS=Homo sapiens OX=9606 GN=FGA PE=1 SV=2	0	4410.02	40	3.16361e+06				123593	783266							22749.2							623306			14201.6																		91211.6
[D].SPGSGNARPNNPDWGTFEEVSGNVSPGTRREYHTEKLVTSK.[G]	1xPhospho [T16]	20	P02671	P02671 1xPhospho [T412]	Fibrinogen alpha chain OS=Homo sapiens OX=9606 GN=FGA PE=1 SV=2	0	4538.11	41	9919654					1.93696e+06		1.06239e+06	1.66899e+06										312500	1930670							482245							605326							654063
[D].SPGSGNARPNNPDWGTFEEVSGNVSPGTRREYHTEKLVTSKG.[D]	1xPhospho [T16]	49	P02671	P02671 1xPhospho [T412]	Fibrinogen alpha chain OS=Homo sapiens OX=9606 GN=FGA PE=1 SV=2	0	4595.13	42	5.30147e+07					8.62671e+06		8.3662e+06	7725803							112951			3.31309e+06	9.67733e+06				109546			3.16731e+06							2.59949e+06							3.37757e+06
[D].SPGSGNARPNNPDWGTFEEVSGNVSPGTRREYHTEKLVTSKGDK.[E]	1xPhospho [T16]	2	P02671	P02671 1xPhospho [T412]	Fibrinogen alpha chain OS=Homo sapiens OX=9606 GN=FGA PE=1 SV=2	0	4838.26	44						349054
[D].SPGSGNARPNNPDWGTFEEVSGNVSPGTRREYHTEKLVTSKGDKE.[L]	1xPhospho [T16]	2	P02671	P02671 1xPhospho [T412]	Fibrinogen alpha chain OS=Homo sapiens OX=9606 GN=FGA PE=1 SV=2	0	4967.3	45
[D].EGPGHHHKPGLGEGTP.[-]	1xPhospho [T15]	2	P06702	P06702 1xPhospho [T113]	Protein S100-A9 OS=Homo sapiens OX=9606 GN=S100A9 PE=1 SV=1	0	1686.74	16	1.45985e+06				216575	1.42328e+06	23680.3	100706	156886		50877.8				38187.3				157854	64979.5					168378	41626.1	3.21274e+06		66595.1	62154.5	82733.9		99415.7	195768							534850
[D].GEEEGESDGTHPVGTPPD.[S]	1xPhospho [T15]	1	P48426	P48426 1xPhospho [T312]	Phosphatidylinositol 5-phosphate 4-kinase type-2 alpha OS=Homo sapiens OX=9606 GN=PIP4K2A PE=1 SV=2	0	1889.71	18
[S].PGSGNARPNNPDWGTFEEVSGNVSPGTRREYHTEKLVTSKGD.[K]	1xPhospho [T15]	1	P02671	P02671 1xPhospho [T412]	Fibrinogen alpha chain OS=Homo sapiens OX=9606 GN=FGA PE=1 SV=2	0	4623.13	42	969239					121749
[P].PLAGAVSPSVAVRATGLSST.[P]	1xPhospho [T15]	1	Q96JG9	Q96JG9 1xPhospho [T2258]	Zinc finger protein 469 OS=Homo sapiens OX=9606 GN=ZNF469 PE=2 SV=3	0	1920.98	20								136460					2789.45																												61974.7
[P].GSGNARPNNPDWGTFEEVSGNVSPGTRREYHTEKLVTSKGD.[K]	1xPhospho [T14]	13	P02671	P02671 1xPhospho [T412]	Fibrinogen alpha chain OS=Homo sapiens OX=9606 GN=FGA PE=1 SV=2	0	4526.08	41	5.21681e+06		20806.2			1.37574e+06		578175	615503											919715							217654														74407.5
[G].SGNARPNNPDWGT.[F]	1xPhospho [T13]	1	P02671	P02671 1xPhospho [T412]	Fibrinogen alpha chain OS=Homo sapiens OX=9606 GN=FGA PE=1 SV=2	0	1465.59	13	165302				50904.3	78411.2	23597.2	36032.9	54189.2		28931.6				29035.5	25143.9				27207.5						33102.7			29792.9	21650.5	44911.6		27339	47161.1	15568
[G].SGNARPNNPDWGTF.[E]	1xPhospho [T13]	8	P02671	P02671 1xPhospho [T412]	Fibrinogen alpha chain OS=Homo sapiens OX=9606 GN=FGA PE=1 SV=2	0	1612.65	14	767421	65015.2	66343.5	94109.3	283773	297301	149910		136438	17956.4	112312	48148.4	58703.1	30362.1	129766	132426	12233.9			142297	108580	59828	100994	105604	117723	104904	178626		96821.6	217831	150493	69979.6	119622	238024	57662.4	26183.8	34994.7	37246.9	41084.8
[G].SGNARPNNPDWGTFE.[E]	1xPhospho [T13]	8	P02671	P02671 1xPhospho [T412]	Fibrinogen alpha chain OS=Homo sapiens OX=9606 GN=FGA PE=1 SV=2	0	1741.7	15	643845	102578	74663.7	85717.7	272107	457094	178482	277016	247176		110247	44101.4	71047	30055.1	102655	219702		13657	157052		71569.4	38531.3	34580.9		120506	62730.2		33139.2	157930	166757	189125	41472.6	92843.9	206205	58481.4	28102	36881.8	51998.1	49213.7
[G].SGNARPNNPDWGTFEEVSG.[N]	1xPhospho [T13]	12	P02671	P02671 1xPhospho [T412]	Fibrinogen alpha chain OS=Homo sapiens OX=9606 GN=FGA PE=1 SV=2	0	2113.86	19	1.20805e+06	170322	164253	227526	655210	1.22725e+06	360388	579187	725049		154754	126569	182212	71551.2	116710	418477	14369.7	96288	208158	343381	229511	114631	43712.8	184648	231932	107885	397581	97382.5	379853	375142	426727	174137	195558	596126	129407	47116.2	98783.9	86221.1	80648.6	31037.8	195783
[G].SGNARPNNPDWGTFEEVSGNVSPGTRREYHTE.[K]	1xPhospho [T13]	2	P02671	P02671 1xPhospho [T412]	Fibrinogen alpha chain OS=Homo sapiens OX=9606 GN=FGA PE=1 SV=2	0	3640.58	32								196398	134043																				11881
[G].SGNARPNNPDWGTFEEVSGNVSPGTRREYHTEKLVTSKG.[D]	1xPhospho [T13]	12	P02671	P02671 1xPhospho [T412]	Fibrinogen alpha chain OS=Homo sapiens OX=9606 GN=FGA PE=1 SV=2	0	4354.03	39	3.94784e+06					703736		408988	810870											1.21343e+06
[G].SGNARPNNPDWGTFEEVSGNVSPGTRREYHTEKLVTSKGD.[K]	1xPhospho [T13]	35	P02671	P02671 1xPhospho [T412]	Fibrinogen alpha chain OS=Homo sapiens OX=9606 GN=FGA PE=1 SV=2	0	4469.05	40	2.08406e+07					5118307		3.97732e+06	4.16824e+06										1.62336e+06	4.59509e+06							1.86929e+06							1.83643e+06							1.82398e+06
[S].GNARPNNPDWGTFEEVSGNVSPGTRREYHTEKLVTSKGD.[K]	1xPhospho [T12]	10	P02671	P02671 1xPhospho [T412]	Fibrinogen alpha chain OS=Homo sapiens OX=9606 GN=FGA PE=1 SV=2	0	4382.02	39	4.35282e+06	10895.2	32469.9			960592			837302		15434.8			21971.8				14131.9		972196														126056
[C].HPNSPLDEENLT.[Q]	1xPhospho [T12]	97	P01011	P01011 1xPhospho [T35]	Alpha-1-antichymotrypsin OS=Homo sapiens OX=9606 GN=SERPINA3 PE=1 SV=2	0	1445.59	12	3.23549e+06	1.29943e+06	152081	457089	1.63111e+06	1.46323e+06	717787	1.52281e+06	1625713	766233	1.20092e+06	366333	101746	519764	804179	305323	188295	1.49957e+06	1.41363e+06	549455	336916	359161	134005	427738	942253	336974	387611	240083	284133	657812	857323	1.03726e+06	1.72569e+06	1.0243e+06	1.35919e+06	250824	350535	389383	174815	212628
[C].HPNSPLDEENLTQ.[E]	1xPhospho [T12]	120	P01011	P01011 1xPhospho [T35]	Alpha-1-antichymotrypsin OS=Homo sapiens OX=9606 GN=SERPINA3 PE=1 SV=2	0	1573.65	13	16285295	3.12356e+06	428454	1.52752e+06	7034930	15212447	2.55217e+06	7.02678e+06	5078884	1492865	5.4507e+06	1.07645e+06	1.17101e+06	1.07019e+06	2.59881e+06	2.0597e+06	607668	4090158	2.51332e+06	3726575	1763947	1.10545e+06	724179	4049644	3.91912e+06	1667829	4.68808e+06	1012560	2.32002e+06	4730751	4.71835e+06	2.95738e+06	11808212	7.44597e+06	3.85713e+06	830100	1.28492e+06	1.22383e+06	735052	662867	1.01364e+06
[C].HPNSPLDEENLTQE.[N]	1xPhospho [T12]	93	P01011	P01011 1xPhospho [T35]	Alpha-1-antichymotrypsin OS=Homo sapiens OX=9606 GN=SERPINA3 PE=1 SV=2	0	1702.7	14	11766620	3483163	443084	1.11558e+06	5968686	14045906	1913380	5984268	4.27284e+06	2.1471e+06	4515651	930533	963118	863706	2.38236e+06	1.5713e+06	280010	4.23559e+06	2.65384e+06	3.43951e+06	1.45503e+06	1.14791e+06	488297	3.8005e+06	3815599	1.67853e+06	4.14297e+06	1.1294e+06	2.0167e+06	4.55768e+06	3710866	2.68161e+06	11038529	6096124	3.54344e+06	689061	1.34463e+06	889032	617857	648768	921883
[C].HPNSPLDEENLTQEN.[Q]	1xPhospho [T12]	50	P01011	P01011 1xPhospho [T35]	Alpha-1-antichymotrypsin OS=Homo sapiens OX=9606 GN=SERPINA3 PE=1 SV=2	0	1816.74	15	3.05089e+06	842579	166557	308150	1.54416e+06	3.82702e+06	499016	1.72907e+06	1.20728e+06	481331	1.36176e+06	248669	241877	210225	635730	389380	46339.6	1.04749e+06	829658	1.01061e+06	371233	260945	168911	931712	1.04939e+06	452037	1.22334e+06	229168	515516	1.06789e+06	972299	661800	3.14187e+06	1.54737e+06	956785	162749	313553	352090	153411	176339	270605
[C].HPNSPLDEENLTQENQ.[D]	1xPhospho [T12]	111	P01011	P01011 1xPhospho [T35]	Alpha-1-antichymotrypsin OS=Homo sapiens OX=9606 GN=SERPINA3 PE=1 SV=2	0	1944.8	16	9359923	1.92612e+06	347669	907397	4.83914e+06	9.44879e+06	1691349	4.92748e+06	2.9562e+06	1.22456e+06	3.54315e+06	673721	656203	553941	1753671	1.1663e+06	134758	2.63844e+06	1.73787e+06	2.26892e+06	1.52162e+06	750597	411694	2.43963e+06	3.16003e+06	1.46245e+06	2.62151e+06	657998	1.37451e+06	3.10894e+06	2.5671e+06	3.04305e+06	9.01841e+06	3.69407e+06	2.62118e+06	397988	690613	771955	401841	453970	550356
[C].HPNSPLDEENLTQENQD.[R]	1xPhospho [T12]	180	P01011	P01011 1xPhospho [T35]	Alpha-1-antichymotrypsin OS=Homo sapiens OX=9606 GN=SERPINA3 PE=1 SV=2	0	2059.82	17	6.87445e+07	14343837	2.02907e+06	4.03874e+06	3.94525e+07	69509549	9.18199e+06	2.90827e+07	22476316	7.80518e+06	2.8321e+07	4.01744e+06	2.07961e+06	1.26389e+06	1.0692e+07	5.30294e+06	165128	1.89391e+07	1.17763e+07	1.06154e+07	7.08228e+06	2.70999e+06	924560	1.92248e+07	1.9402e+07	7.59999e+06	2.01526e+07	2.80471e+06	9.22334e+06	1.4966e+07	1.32737e+07	1.16727e+07	7.65007e+07	3.23837e+07	1.84565e+07	962916	4.48818e+06	4.04712e+06	1.12501e+06	3.27547e+06	1998717
[C].HPNSPLDEENLTQENQDR.[G]	1xPhospho [T12]	105	P01011	P01011 1xPhospho [T35]	Alpha-1-antichymotrypsin OS=Homo sapiens OX=9606 GN=SERPINA3 PE=1 SV=2	0	2215.93	18	9.62658e+06	1.17004e+06	194409	863296	3.97048e+06	1.06966e+07	1.64795e+06	3.82905e+06	3.09846e+06	453290	3.20898e+06	515144	720179	480817	1.7269e+06	980511	91299.4	581226	2.0676e+06	2.40227e+06	771527	366121	484707	1.99001e+06	2.96808e+06	1.04985e+06	3.17913e+06	477112	1.28958e+06	3.1557e+06	2.72369e+06	1.21777e+06	9.78548e+06	4.14051e+06	666553	290497	265980	695075	409575	198413	1.07203e+06
[C].HPNSPLDEENLTQENQDRGT.[H]	1xPhospho [T12]	41	P01011	P01011 1xPhospho [T35]	Alpha-1-antichymotrypsin OS=Homo sapiens OX=9606 GN=SERPINA3 PE=1 SV=2	0	2373.99	20	1317579	169494	28606.3	134385	676771	1.34912e+06	290988	648167	510957	70105.6	490088	89047.9	151301	83854	242486	190743	29496.8	90731.1	308380	336356	129603	52190.6	69820.9	355568	434636	177860	553618	94103.5	217093	476583	427478	207139	1438208	624910	109515	53580.4	44812.6	106785	96418	25796.3	137663
[C].HPNSPLDEENLTQENQDRGTHV.[D]	1xPhospho [T12]	43	P01011	P01011 1xPhospho [T35]	Alpha-1-antichymotrypsin OS=Homo sapiens OX=9606 GN=SERPINA3 PE=1 SV=2	0	2610.12	22	4.77807e+06	27491.7		144775	1.20276e+06	4.26874e+06	375604	2.09296e+06	1.23284e+06		411864	27633.7	345973	42772.7	346271	304953	60798.2		949514	1.5891e+06			44412.1	641236	943588	172002	1.183e+06	53232.1	377916	666177	635411	55417.1	1.88229e+06	1.40757e+06				33871.3			344346
[C].HPNSPLDEENLTQENQDRGTHVDL.[G]	1xPhospho [T12]	35	P01011	P01011 1xPhospho [T35]	Alpha-1-antichymotrypsin OS=Homo sapiens OX=9606 GN=SERPINA3 PE=1 SV=2	0	2838.23	24	3.9242e+06				87314.2	4.4548e+06		2.58618e+06	1.56079e+06				28095.8		81673.4				1.18637e+06	1.53852e+06				239608	650765		1.32448e+06		86872.1				379655	1.69299e+06							425321
[C].HPNSPLDEENLTQENQDRGTHVDLG.[L]	1xPhospho [T12]	36	P01011	P01011 1xPhospho [T35]	Alpha-1-antichymotrypsin OS=Homo sapiens OX=9606 GN=SERPINA3 PE=1 SV=2	0	2895.25	25	6.4441e+06			12158.4	310844	7.57871e+06	50046.4	3.83437e+06	2.52633e+06		81763.7		105163		225628	45733.4			1.1302e+06	2.25634e+06				856838	1.1528e+06	24064.4	2.01628e+06		274440	32737.8	131882		639890	2.64666e+06							567911
[C].HPNSPLDEENLTQENQDRGTHVDLGL.[A]	1xPhospho [T12]	5	P01011	P01011 1xPhospho [T35]	Alpha-1-antichymotrypsin OS=Homo sapiens OX=9606 GN=SERPINA3 PE=1 SV=2	0	3008.34	26	1.05609e+06					1.09093e+06		1.03342e+06	311236										185526	435811							229750						21225.4	103420
[G].NARPNNPDWGT.[F]	1xPhospho [T11]	1	P02671	P02671 1xPhospho [T412]	Fibrinogen alpha chain OS=Homo sapiens OX=9606 GN=FGA PE=1 SV=2	0	1321.53	11	170598	32040.7	19100.9	18235.1	50614.4				60402.2	33718	29496.1	15868.8			30631.6			19848		38485.4				44394.5						32075.3				44720.3	22309.9	10011	34083.1	22016.9		19615.7
[G].NARPNNPDWGTFE.[E]	1xPhospho [T11]	8	P02671	P02671 1xPhospho [T412]	Fibrinogen alpha chain OS=Homo sapiens OX=9606 GN=FGA PE=1 SV=2	0	1597.64	13	698527	93830.1	88166.7	102400	307553	404229	170454		136521		110097	54106.3	60865.4	31964.9	113720	120113			203914	338577	69123.4	50675.1	55473.7	68840.4	135220	69446.6	192690	47758.2	190157	166112	191201	57192.8	103233	231757	55323.4	27688.8	69392.9	44985.8	46485.7		108648
[G].NARPNNPDWGTFEE.[V]	1xPhospho [T11]	3	P02671	P02671 1xPhospho [T412]	Fibrinogen alpha chain OS=Homo sapiens OX=9606 GN=FGA PE=1 SV=2	0	1726.69	14	449737	32985.4	28516.8	43008.1	131162		70819.5	128020	133563		43664.4	21319.3	19947.6		49129.4	53780.9		8593.79			26798	39977.4			42134.8	36948.4	88693.7		54983.6	59196.4	70733.6	22798.9	29631.3	97443.5	23174.3		12575.8	14349.8
[G].NARPNNPDWGTFEEVSG.[N]	1xPhospho [T11]	13	P02671	P02671 1xPhospho [T412]	Fibrinogen alpha chain OS=Homo sapiens OX=9606 GN=FGA PE=1 SV=2	0	1969.81	17	308312	13309.3	12484.7		41359.9		10401.9		238085										148174								52660.7		9660.92	11017.5	22536.1			32835.7	8357.92						216763
[G].NARPNNPDWGTFEEVSGNVSPGTRREYHTE.[K]	1xPhospho [T11]	1	P02671	P02671 1xPhospho [T412]	Fibrinogen alpha chain OS=Homo sapiens OX=9606 GN=FGA PE=1 SV=2	0	3496.53	30				29231.5	60114.7		50088.4							48649.2			12514.1	40834.3											37456.1
[G].NARPNNPDWGTFEEVSGNVSPGTRREYHTEKLVTSKG.[D]	1xPhospho [T11]	2	P02671	P02671 1xPhospho [T412]	Fibrinogen alpha chain OS=Homo sapiens OX=9606 GN=FGA PE=1 SV=2	0	4209.97	37	980246					274262		228014	194592											252604
[G].NARPNNPDWGTFEEVSGNVSPGTRREYHTEKLVTSKGD.[K]	1xPhospho [T11]	38	P02671	P02671 1xPhospho [T412]	Fibrinogen alpha chain OS=Homo sapiens OX=9606 GN=FGA PE=1 SV=2	0	4325	38	1.76097e+07					4.29745e+06		3.90837e+06	3.8196e+06										1.64245e+06	3.36103e+06							1.13806e+06							1.37074e+06							1.5737e+06
[H].PNSPLDEENLTQENQD.[R]	1xPhospho [T11]	14	P01011	P01011 1xPhospho [T35]	Alpha-1-antichymotrypsin OS=Homo sapiens OX=9606 GN=SERPINA3 PE=1 SV=2	0	1922.77	16		186951	28495.2	40491.8	360292	854679	59579.9		131984	185028	255764	40502.8			47821.9			492889			82678	52907.4		178916	89497	110366	86832.5	36269.5	75469.7	63101.5	120990	121188	880077	276002	234808	15498.6	117802	69586.5		74778.7
[H].PNSPLDEENLTQENQDRG.[T]	1xPhospho [T11]	2	P01011	P01011 1xPhospho [T35]	Alpha-1-antichymotrypsin OS=Homo sapiens OX=9606 GN=SERPINA3 PE=1 SV=2	0	2135.89	18	1.67626e+06	31981.1	57708.5		91095.2	275241		328472	920005	29442.7	96798.1		153021		162787		8582.33	23908		1.14788e+06					296710	46058.4	1.29576e+06		32376.6		106095	27282.5	328258	1.22053e+06	46136.9						555815
[H].PNSPLDEENLTQENQDRGTHVD.[L]	1xPhospho [T11]	20	P01011	P01011 1xPhospho [T35]	Alpha-1-antichymotrypsin OS=Homo sapiens OX=9606 GN=SERPINA3 PE=1 SV=2	0	2588.09	22															117615						118635	47862.1	263568	381004		207773		122750	291525	535656	854349	306832	2.49143e+06		87478.8	58283.9
[N].ARPNNPDWGT.[F]	1xPhospho [T10]	1	P02671	P02671 1xPhospho [T412]	Fibrinogen alpha chain OS=Homo sapiens OX=9606 GN=FGA PE=1 SV=2	0	1207.49	10	270825						19799.3		97971.1						20521.9	20280.6											25869.2		12908		19217		23847.9	12005.9							75018
[N].ARPNNPDWGTF.[E]	1xPhospho [T10]	28	P02671	P02671 1xPhospho [T412]	Fibrinogen alpha chain OS=Homo sapiens OX=9606 GN=FGA PE=1 SV=2	0	1354.56	11	974784	71670.9	59414.9	98913.3	282038	460468	197481	192893	355656			43393.4	61254.1	27126.6	86517.3	112615	7247.15	16695.3		82916.2		39407.7	40746.4	32815.1	87551.3	62755.7	175848	18784.2	186851	210134	154655	48104.8	66993.8	248369	47473.5	17584.7	35155.5	27926.1	36008.9		88677.7
[N].ARPNNPDWGTFE.[E]	1xPhospho [T10]	10	P02671	P02671 1xPhospho [T412]	Fibrinogen alpha chain OS=Homo sapiens OX=9606 GN=FGA PE=1 SV=2	0	1483.6	12	925642	108241	89512	142152	395924	369138	234507		410061	21760.9	119805	59581.5	55648.2	18462.7	136020	165766	5679.04	27369.8			72026.2	38172.1	33213.7		152505	66725.1	229306	27304.5	154008	172584	202529	51373.4	84770.5	214908	50285.7	20440.6	50570.1	34458.9	40530.2	11689.5	128729
[N].ARPNNPDWGTFEE.[V]	1xPhospho [T10]	2	P02671	P02671 1xPhospho [T412]	Fibrinogen alpha chain OS=Homo sapiens OX=9606 GN=FGA PE=1 SV=2	0	1612.64	13	625028	44972.1	36647.6	52537.7	160855	184950	96002		252224		51205.6	27988.1	18977.7		48147.4	104233		11609.9			26988.8				59706.5	27847.4	129425	11369.4	76818.2	69645	71734.4	28414	46864.8	119008	25823.9		20333.5	8979.03	11178.2		44074.2
[N].ARPNNPDWGTFEEVS.[G]	1xPhospho [T10]	8	P02671	P02671 1xPhospho [T412]	Fibrinogen alpha chain OS=Homo sapiens OX=9606 GN=FGA PE=1 SV=2	0	1798.74	15	483893	50241.8	43342.2	76557.7	169098	377183	132155	178684	275176	17523.7		31697.1	40825.6	15511.5	32330.7	128532		27595.6	131573		45916.7	32132.5	20099.5	46504.8	121734	25209.8	131607	28054.2	112520	103817	120277	38939.4	49353.9	162358	36921.6	15714.5	23065.1	20692.6	22512.9		91583.1
[N].ARPNNPDWGTFEEVSG.[N]	1xPhospho [T10]	27	P02671	P02671 1xPhospho [T412]	Fibrinogen alpha chain OS=Homo sapiens OX=9606 GN=FGA PE=1 SV=2	0	1855.76	16	1.83525e+06	163904	146526	264392	637075	1.08896e+06	475434	646313	899240	34498.1	192233	93959.5	138275	62729.1	124474	366473	12195.1	65126.1		347817	189977	89685.5		143304	270649	255971	606692	67870.4	351057	357389	416990	127807	178452	556393	105263	34906.9	78072.4	71857.1	79863	15979.2	289387
[N].ARPNNPDWGTFEEVSGN.[V]	1xPhospho [T10]	3	P02671	P02671 1xPhospho [T412]	Fibrinogen alpha chain OS=Homo sapiens OX=9606 GN=FGA PE=1 SV=2	0	1969.81	17
[N].ARPNNPDWGTFEEVSGNVSPGTRREYH.[T]	1xPhospho [T10]	1	P02671	P02671 1xPhospho [T412]	Fibrinogen alpha chain OS=Homo sapiens OX=9606 GN=FGA PE=1 SV=2	0	3152.4	27
[N].ARPNNPDWGTFEEVSGNVSPGTRREYHTE.[K]	1xPhospho [T10]	4	P02671	P02671 1xPhospho [T412]	Fibrinogen alpha chain OS=Homo sapiens OX=9606 GN=FGA PE=1 SV=2	0	3382.49	29	1.10357e+06					281005		210747	262392											157205						72804.4	96126.3		23787.6					91973.4							271306
[N].ARPNNPDWGTFEEVSGNVSPGTRREYHTEKLVTSKG.[D]	1xPhospho [T10]	7	P02671	P02671 1xPhospho [T412]	Fibrinogen alpha chain OS=Homo sapiens OX=9606 GN=FGA PE=1 SV=2	0	4095.93	36	5.01618e+06		16909.3	38076.2	76098.5	669081	13391.1	505496	850330		53303.1				69020.4					480116			21998		104437	63763.6	196977			80275.5			51958.7	110945				19003.3			200659
[N].ARPNNPDWGTFEEVSGNVSPGTRREYHTEKLVTSKGD.[K]	1xPhospho [T10]	33	P02671	P02671 1xPhospho [T412]	Fibrinogen alpha chain OS=Homo sapiens OX=9606 GN=FGA PE=1 SV=2	0	4210.96	37	2.9173e+07					5.17007e+06		4.27768e+06	5.1635e+06										1.32265e+06	4.26607e+06					48323.7		1.4536e+06							1.20128e+06							1.67389e+06
[P].NSPLDEENLT.[Q]	1xPhospho [T10]	5	P01011	P01011 1xPhospho [T35]	Alpha-1-antichymotrypsin OS=Homo sapiens OX=9606 GN=SERPINA3 PE=1 SV=2	0	1211.48	10	375843	876173	143643	120305	804074	246564	204863	289398	225800	558949	665957	204266	35636	105485	228161	159102	34456.2	1.54609e+06		104395	331825	745757	40585.9			423818		97607.8	67841.3	16170.7	175800	591525	584896	207462	871768	200551	571031	141966	44844.2	220536
[P].NSPLDEENLTQ.[E]	1xPhospho [T10]	44	P01011	P01011 1xPhospho [T35]	Alpha-1-antichymotrypsin OS=Homo sapiens OX=9606 GN=SERPINA3 PE=1 SV=2	0	1339.54	11	3.28711e+06	3.36497e+06	794717	1.12669e+06	5.88933e+06	4.81577e+06	1.43016e+06	2.71292e+06	1.86585e+06	2.44279e+06	3.26409e+06	1.38115e+06	879429	909610	1.91946e+06	1463707	178086	6.39609e+06	363490	1355667	2.0832e+06	3.04413e+06	216389	3064488	1.58048e+06	1.94971e+06	1.79332e+06	1.22332e+06	1.90226e+06	366448	2.58077e+06	3.85635e+06	4.46684e+06	2.13734e+06	3.31829e+06	1.10216e+06	3.14258e+06	1.27049e+06	482582	1.00203e+06	1.05772e+06
[P].NSPLDEENLTQE.[N]	1xPhospho [T10]	48	P01011	P01011 1xPhospho [T35]	Alpha-1-antichymotrypsin OS=Homo sapiens OX=9606 GN=SERPINA3 PE=1 SV=2	0	1468.58	12	4728141	4.50674e+06	1.11093e+06	1.07002e+06	5.50389e+06	5659338	1.41547e+06	3378034	1.95671e+06	3.58727e+06	3.62903e+06	1.31205e+06	813300	934487	2275553	1346131	96859.9	6264925	646886	1.74538e+06	2024041	3.13333e+06	253868	4.00922e+06	2.09756e+06	2.42036e+06	2.66417e+06	1.51513e+06	1.87951e+06	366501	2.39964e+06	3.93894e+06	5400210	2.4456e+06	3987198	1.06775e+06	3.41568e+06	1.41795e+06	432671	1.45405e+06	1.13315e+06
[P].NSPLDEENLTQEN.[Q]	1xPhospho [T10]	13	P01011	P01011 1xPhospho [T35]	Alpha-1-antichymotrypsin OS=Homo sapiens OX=9606 GN=SERPINA3 PE=1 SV=2	0	1582.63	13	987368	866186	255183	235470	1.36802e+06	1.42918e+06	375966	736540	555022	773895	979121	358317	157790	180062	621196	297942	15986.6	1.67763e+06	114643	379621	557033	792512	74787.8	843543	436062	621425	507698	316003	534084	80957.8	593485	920012	1.5797e+06	590746	958060	218261	850571	371135	90280	381508	247058
[P].NSPLDEENLTQENQ.[D]	1xPhospho [T10]	49	P01011	P01011 1xPhospho [T35]	Alpha-1-antichymotrypsin OS=Homo sapiens OX=9606 GN=SERPINA3 PE=1 SV=2	0	1710.69	14	3.554e+06	2.39286e+06	719355	716129	4.26731e+06	4.10815e+06	1.13785e+06	2.16213e+06	1317216	2.32359e+06	2.75638e+06	928463	529983	493779	1.91243e+06	1.0631e+06	33105.6	3.98195e+06	533109	1.22294e+06	1.60123e+06	1.85313e+06	211195	2.1507e+06	1.39013e+06	1.42916e+06	1.71403e+06	892282	1.37375e+06	236312	1.77058e+06	2.3672e+06	4.11521e+06	1.58505e+06	2.33647e+06	559966	1.84237e+06	972342	256316	984713	680279
[P].NSPLDEENLTQENQD.[R]	1xPhospho [T10]	94	P01011	P01011 1xPhospho [T35]	Alpha-1-antichymotrypsin OS=Homo sapiens OX=9606 GN=SERPINA3 PE=1 SV=2	0	1825.71	15	2.19004e+07	15744997	3.775e+06	2.26074e+06	3.13177e+07	2.33016e+07	5.13655e+06	1.43335e+07	9846741	1.26838e+07	1.9706e+07	4.79125e+06	880400	867349	9.94886e+06	2.37379e+06	72584.1	3.4086e+07	2.22417e+06	2.39329e+06	8.20022e+06	7.91946e+06		1.64859e+07	8.70206e+06	9.11275e+06	1.01673e+07	3.25015e+06	6.8931e+06	739172	5.39198e+06	1.27226e+07	2.81306e+07	1.06408e+07	1.95873e+07	973789	1.47661e+07	3.78033e+06	436613	5.52024e+06	1.00923e+06
[P].NSPLDEENLTQENQDR.[G]	1xPhospho [T10]	86	P01011	P01011 1xPhospho [T35]	Alpha-1-antichymotrypsin OS=Homo sapiens OX=9606 GN=SERPINA3 PE=1 SV=2	0	1981.81	16	6102599	2.05327e+06	707597	559462	3.34673e+06	5548193	1.34051e+06	3.56688e+06		1.52171e+06	3.48005e+06	30886.3	990874		2.49679e+06	1.03415e+06		2.48338e+06		1.44662e+06	1.35761e+06	1.41237e+06	407301	2.18811e+06	1.40912e+06	1.98365e+06	2.44023e+06	1.10056e+06	1.59644e+06		2.30064e+06	2.22442e+06	5.24902e+06		2.13859e+06	583358	1.58783e+06	819893		636365	2.23936e+06
[P].NSPLDEENLTQENQDRG.[T]	1xPhospho [T10]	124	P01011	P01011 1xPhospho [T35]	Alpha-1-antichymotrypsin OS=Homo sapiens OX=9606 GN=SERPINA3 PE=1 SV=2	0	2038.83	17	11336137	4.64841e+06	1.52981e+06	1.85741e+06	1.10818e+07	1.07921e+07	3.93712e+06	6.08016e+06	4.63375e+06	3.92875e+06	8.26179e+06	2.56226e+06	2.73651e+06	1.59836e+06	5.75592e+06	3.43477e+06	80314.2	6.08246e+06	2.24927e+06	4.31892e+06	2.44658e+06	2.55752e+06	933175	4.99965e+06	3.41905e+06	3.7999e+06	4.66466e+06	2.2943e+06	4.37918e+06	1.10823e+06	5.9444e+06	4.17066e+06	1.12319e+07	3.9735e+06	3.89535e+06	1.40253e+06	3.02321e+06	2.86402e+06	1.06205e+06	1.79828e+06	4.72087e+06
[P].NSPLDEENLTQENQDRGT.[H]	1xPhospho [T10]	40	P01011	P01011 1xPhospho [T35]	Alpha-1-antichymotrypsin OS=Homo sapiens OX=9606 GN=SERPINA3 PE=1 SV=2	0	2139.88	18	163382	405993		103353	494579	593475	213402		197506	246622	399551	128604	119687	74268.2	465036	167182	11479.8	405612	66335.7	198318	175690	256410	24759.5	343389	316447	201327		159227	238424	33172.5	485695	430342	779656	258009	283979	49983.4	235969	148937		102961	358833
[P].NSPLDEENLTQENQDRGTH.[V]	1xPhospho [T10]	49	P01011	P01011 1xPhospho [T35]	Alpha-1-antichymotrypsin OS=Homo sapiens OX=9606 GN=SERPINA3 PE=1 SV=2	0	2276.94	19		431439	145189	298492	833837		408973		660330	266264	850085	254878	393502	296773	647999	400492	48789.5	371340		647783	293822	383229	238973	561399	461939	372844	634362	281545	445616		775735	548575	1589535	68939.6	320626	264210	186345	297184	256602	123431	1.43292e+06
[P].NSPLDEENLTQENQDRGTHV.[D]	1xPhospho [T10]	53	P01011	P01011 1xPhospho [T35]	Alpha-1-antichymotrypsin OS=Homo sapiens OX=9606 GN=SERPINA3 PE=1 SV=2	0	2376.01	20	4840534	388907	131720	263122	1.99567e+06	3659279	563399	1.85456e+06	1.01786e+06	229513	870123	343920	777684	402320	1.14707e+06	728725	130217	331695	1173201	1.30181e+06	476293	244466	365397	1.21891e+06	1.25363e+06	637760	1.38375e+06	425613	959408	229980	883890	811604	1.71732e+06	833923	209251	117125	126949	149229	78322	61846.6	2.44277e+06
[P].NSPLDEENLTQENQDRGTHVDL.[G]	1xPhospho [T10]	20	P01011	P01011 1xPhospho [T35]	Alpha-1-antichymotrypsin OS=Homo sapiens OX=9606 GN=SERPINA3 PE=1 SV=2	0	2604.12	22	2447947	13110.7		13032.5		3.07816e+06	44020.7	1.99553e+06	1.06939e+06		31103.7		99532		188064			29714.7	424663	1.4229e+06				480370	494003	40255.8	1.26991e+06	22513.3	146036		53547.3	32642.6	271386	768017	9711.54	11119.1	18140.6				1.6936e+06
[P].NSPLDEENLTQENQDRGTHVDLG.[L]	1xPhospho [T10]	29	P01011	P01011 1xPhospho [T35]	Alpha-1-antichymotrypsin OS=Homo sapiens OX=9606 GN=SERPINA3 PE=1 SV=2	0	2661.14	23	4.18738e+06	54961.7		38037.3	447581	4910635	124588	2.90095e+06	1.84471e+06	18678	108324	24109.6	276004	40694.9	457482	142377	24405.7		989540	2.37299e+06	34518.1			1.102e+06	875499	140994	1.90655e+06	25801.3	499850	25438	189848	182133	454092	1.34838e+06	31545	33230.3	31134	10001.4			2.53824e+06
[P].NSPLDEENLTQENQDRGTHVDLGL.[A]	1xPhospho [T10]	6	P01011	P01011 1xPhospho [T35]	Alpha-1-antichymotrypsin OS=Homo sapiens OX=9606 GN=SERPINA3 PE=1 SV=2	0	2774.23	24	601328					928449		743510	395337										197989	487707																					178147
[D].SKRQVEKEETNEIQVVNEEPQRD.[R]	1xPhospho [T10]	3	Q8NBJ4	Q8NBJ4 1xPhospho [T255]	Golgi membrane protein 1 OS=Homo sapiens OX=9606 GN=GOLM1 PE=1 SV=1	0	2864.34	23	100842					250371		131438							71248.5																		109527
[L].RHTFMGVVSLGSPSGEVSHPRKT.[R]	1xPhospho [S]; 1xOxidation [M5]	15	P02765	P02765 1xPhospho [S]	Alpha-2-HS-glycoprotein OS=Homo sapiens OX=9606 GN=AHSG PE=1 SV=1	0	2562.23	23	122403		17003.6	12114.6	22475.7	86919.6		246487	289025			11261.8		21892.8			18652		73756.2	203059			11980.5				60497.6							38994.7							365578
[R].HTFMGVVSLGSPSGEVSHPRKT.[R]	1xPhospho [S]; 1xOxidation [M4]	24	P02765	P02765 1xPhospho [S]	Alpha-2-HS-glycoprotein OS=Homo sapiens OX=9606 GN=AHSG PE=1 SV=1	0	2406.13	22	449287				111808	292486	55018.4	707989	608532		23039.4		85069		37904.9				580035	676582			32373.5		149568	29233.1	472559		114210					387699						15684.2	938554
[H].TFMGVVSLGSPSGEVSHPRKT.[R]	1xPhospho [S]; 1xOxidation [M3]	33	P02765	P02765 1xPhospho [S]	Alpha-2-HS-glycoprotein OS=Homo sapiens OX=9606 GN=AHSG PE=1 SV=1	0	2269.07	21	501268			32090.2	201140	386854	126481	823398	625316		54825.6		141301		131679	216528			936585	829212			75457.5	91959.3	325734	64814.9	613431	24808.9	267123	129863	132706		129511	528298							1.32421e+06
[R].ATWLSLFSSEESNLGANNYDDYRM.[D]	1xPhospho [S]; 1xOxidation [M24]	7	P04004	P04004 1xPhospho [S]	Vitronectin OS=Homo sapiens OX=9606 GN=VTN PE=1 SV=1	0	2879.19	24	460475							351877	150776													2117.36
[D].APGEVVPSGESGLRRRGS.[D]	1xPhospho [S]	3	Q8WWA1	Q8WWA1 1xPhospho [S]	Transmembrane protein 40 OS=Homo sapiens OX=9606 GN=TMEM40 PE=1 SV=2	0	1890.92	18	1.4187e+06	79003			218573							100443					18692.3		93528.4				36596.4		136253	261644	160212			45562.2	143301			204526	9134.04				44428		53700.4
[D].APGEVVPSGESGLRRRGSD.[P]	1xPhospho [S]	14	Q8WWA1	Q8WWA1 1xPhospho [S]	Transmembrane protein 40 OS=Homo sapiens OX=9606 GN=TMEM40 PE=1 SV=2	0	2005.95	19	9115643	84719.8		92932.3	560230	1.22952e+06	635334	271346	485024		76198.7	305726	444911			677124	109131		311354	914432	113535		349013	510933	407273	1289931				132522	164627			2.63678e+06	39722.6			18098.2	124378		375729
[D].APPSPPLGAPGLPPAGSPPDSHVLLAAPPGHQLHRAHYD.[L]	1xPhospho [S]	4	P02765	P02765 1xPhospho [S]	Alpha-2-HS-glycoprotein OS=Homo sapiens OX=9606 GN=AHSG PE=1 SV=1	0	3971.97	39	191930	9923.98	20204			153329		1.32969e+06	244634	24591.4				26065.4				23390.1	263280	374581							49627.4					12651.1		97619.7	13290.5	6528.59		11640.9		12739.8	186879
[N].ASESEEDRSAGSVESPSVSSTHRVS.[D]	1xPhospho [S]	19	P17936	P17936 1xPhospho [S]	Insulin-like growth factor-binding protein 3 OS=Homo sapiens OX=9606 GN=IGFBP3 PE=1 SV=2	0	2657.13	25	71110.4			42321.2	82973.4	126399	82346.4	133336	82387.3				170074		34451.2	91323.1			55038.4	55737.2	39758.3		54648	78135.1	51392.6								164802	32725.5							53583
[N].ASESEEDRSAGSVESPSVSSTHRVSD.[P]	1xPhospho [S]	89	P17936	P17936 1xPhospho [S]	Insulin-like growth factor-binding protein 3 OS=Homo sapiens OX=9606 GN=IGFBP3 PE=1 SV=2	0	2772.16	26	783649	168390	244317	496230	712319	683408	654843	1.01533e+06	879913		386479	308242	1.88251e+06	238297	230207	984329	21075.4		965114	353025	642062	206355	653885	1.03221e+06	485155	809522	631148	721643	481136	351325	480813	615217	1.2619e+06	581520	170733	70696.2		293233		90569.4	553166
[R].ATWLSLFSSEESNLGAN.[N]	1xPhospho [S]	6	P04004	P04004 1xPhospho [S]	Vitronectin OS=Homo sapiens OX=9606 GN=VTN PE=1 SV=1	0	1905.83	17	1.73757e+06						3965.61	956012	389307	3182.71			4574.88			4538.14						3198.48		2653.94					5436.28	3431.14			6649	5361.18	2248.42	3926.08	7333.41		6216.55
[R].ATWLSLFSSEESNLGANN.[Y]	1xPhospho [S]	7	P04004	P04004 1xPhospho [S]	Vitronectin OS=Homo sapiens OX=9606 GN=VTN PE=1 SV=1	0	2019.87	18	814086				3855.53			468441	197742																					3663.27			1577.31				4413.48
[R].ATWLSLFSSEESNLGANNY.[D]	1xPhospho [S]	5	P04004	P04004 1xPhospho [S]	Vitronectin OS=Homo sapiens OX=9606 GN=VTN PE=1 SV=1	0	2182.93	19	1.41122e+06				7081.69		3089.59	675485	509213	4163.98						7906.54				99223.4																	4441.24
[R].ATWLSLFSSEESNLGANNYD.[D]	1xPhospho [S]	4	P04004	P04004 1xPhospho [S]	Vitronectin OS=Homo sapiens OX=9606 GN=VTN PE=1 SV=1	0	2297.96	20	8.03364e+06	9610.39	12188.4		15629.4		26150.8	3.05825e+06	2.03994e+06	4894.79	10244.2		13719.5		5133.08	17906.7	4094.21					8717.07				4360.2	5352.08	6119.53				5924.18	2353.81	3142.77		5081.06	4147.96
[R].ATWLSLFSSEESNLGANNYDDYRM.[D]	1xPhospho [S]	6	P04004	P04004 1xPhospho [S]	Vitronectin OS=Homo sapiens OX=9606 GN=VTN PE=1 SV=1	0	2863.19	24	714662							608518	282563													2964.24							2633.53		3538.43					3551.74			4599.29		9174.37
[G].DAPGEVVPSGESGLRRRGSD.[P]	1xPhospho [S]	13	Q8WWA1	Q8WWA1 1xPhospho [S]	Transmembrane protein 40 OS=Homo sapiens OX=9606 GN=TMEM40 PE=1 SV=2	0	2120.97	20	18964764	111995		142021	772850	1.44652e+06	407596	422180	788151		114798	553617	168673			817755	47885.4		460617	754940	91525.5		68725.9	650368	538533	1.67813e+06				96716.3	191229			3575192	58146.8				164069
[Y].DLRHTFMGVVSLGSPSGEVSHPRKT.[R]	1xPhospho [S]	14	P02765	P02765 1xPhospho [S]	Alpha-2-HS-glycoprotein OS=Homo sapiens OX=9606 GN=AHSG PE=1 SV=1	0	2774.34	25	104018					280438		1.6643e+06	669175										460947	713683														111281
[E].DRSAGSVESPSVSSTHRVSD.[P]	1xPhospho [S]	46	P17936	P17936 1xPhospho [S]	Insulin-like growth factor-binding protein 3 OS=Homo sapiens OX=9606 GN=IGFBP3 PE=1 SV=2	0	2139.93	20	170431	58916.5	36566.5	73401.4	144939	120692	71729.2	155504	175568	29985.5	151270	98935	128642	78044.2	89398.8	182241			158510	106764	165329	75043.9	85758.5	118426		139417	145615	119650	63778.9	85408.4	126408	90339.6	108086	228041		39777.2		52002.1		29821.7	176350
[A].DSSEEKFLR.[R]	1xPhospho [S]	102	P02808	P02808 1xPhospho [S]	Statherin OS=Homo sapiens OX=9606 GN=STATH PE=1 SV=2	0	1190.51	9	1.60691e+06	537387	449750	703174	1.23666e+06	1.36038e+06	794423	1.01267e+06	1.49121e+06	331252	691203	814152	765760	348907	498880	1.00725e+06	81854	494696	347717	575055	2.09859e+06	777454	1.51585e+06	5.0023e+06	1.56488e+06	8.53647e+06	2.96168e+06	3.12695e+06	7.10151e+06	3.80264e+06	9.87823e+06	1.62038e+06	2.07105e+06	4.01592e+06	2.60972e+06	989931	1.28045e+06	6.97548e+06	1.19227e+06	307141	3.45908e+06
[E].EDRSAGSVESPSVSSTHRVSD.[P]	1xPhospho [S]	20	P17936	P17936 1xPhospho [S]	Insulin-like growth factor-binding protein 3 OS=Homo sapiens OX=9606 GN=IGFBP3 PE=1 SV=2	0	2268.97	21	127529	41262.2	23541.2	79336.6		94881.3	57608.8	99218.5	142534		98561.1	52864.3	173957	74185.8	62159.1	74754.8			129526	95205.3	79768.9		86319	87250.1	73730.7	95324.2	171278	70841.8	46353.6		57607.9	52823.8	81518.7	145719	16158.4	31840.2		57965.1			119579
[N].EITRGGSTSYGTGSETESPRNPSSA.[G]	1xPhospho [S]	10	P02671	P02671 1xPhospho [S]	Fibrinogen alpha chain OS=Homo sapiens OX=9606 GN=FGA PE=1 SV=2	0	2608.12	25	291664		48570	51322.1	86591.5	97979.5	56792.8				100588				52147	91948.8				55729.9	64130.8	51094.1			75787.2			29601		48668.6	102261				18342	29868.3
[N].EITRGGSTSYGTGSETESPRNPSSAG.[S]	1xPhospho [S]	23	P02671	P02671 1xPhospho [S]	Fibrinogen alpha chain OS=Homo sapiens OX=9606 GN=FGA PE=1 SV=2	0	2665.14	26	646309	76232.9	95447	125697	195677	280430	165491	179103	195413	56175.9	214083	76782.5	94844.2	58585.9	138243	180581		48807.2	158372	119737	140358	153730	101108	120790	205450	83756.9	161380	148332	127767	181059	253044	57646.1	142108	181786	62907.7	79731.3		74410.4	122205	51901.9	299069
[S].ESEEDRSAGSVESPSVSSTHRVSD.[P]	1xPhospho [S]	45	P17936	P17936 1xPhospho [S]	Insulin-like growth factor-binding protein 3 OS=Homo sapiens OX=9606 GN=IGFBP3 PE=1 SV=2	0	2614.09	24	249946	46296.9	19615.9	142605	205597	243020	138185	343365	430292		126315	39113.3	404208	29371.6	96469.8	247387			153436	56562.5	95921.6	25818.2	41508.5	362702	117468	114261	151681	89782.5	141578	103300	116738	132486	199249	283259	43461.2		12432.6	19608.3			169900
[L].FGNSSTVLEDSKSNEKAEEWGRSGKD.[P]	1xPhospho [S]	4	P35542	P35542 1xPhospho [S]	Serum amyloid A-4 protein OS=Homo sapiens OX=9606 GN=SAA4 PE=1 SV=2	0	2937.29	26	203487				95379.5	286876			99806				50924.1																58540
[T].FMGVVSLGSPSGEVSHPRKT.[R]	1xPhospho [S]	23	P02765	P02765 1xPhospho [S]	Alpha-2-HS-glycoprotein OS=Homo sapiens OX=9606 GN=AHSG PE=1 SV=1	0	2152.03	20					56281.4	469767	37727.1	1.5668e+06	1.1646e+06				68534.6		59172.7	67374.6			1.19246e+06	1.23224e+06				68139.7	176117		593074		119097	15162	35884.6			622735							1.00515e+06
[N].GKHNGWKTEHLASSSED.[S]	1xPhospho [S]	9	P01042	P01042 1xPhospho [S]	Kininogen-1 OS=Homo sapiens OX=9606 GN=KNG1 PE=1 SV=2	0	1962.83	17	1.71453e+06		13266.7		88344.5	56901.9	18947.3	279877	210071		15279	13627.1		17719		46672.6			292560	52773.7							8028.33			167080		8001.51						7869.9			20025.1
[G].GNEITRGGSTSYGTGSETESPRNPSSA.[G]	1xPhospho [S]	26	P02671	P02671 1xPhospho [S]	Fibrinogen alpha chain OS=Homo sapiens OX=9606 GN=FGA PE=1 SV=2	0	2779.18	27	567330	106984	101032	106999	268199	331504	201999	198848	123796		270951	73733.5	140583		144315	191217			103941	165391	159745	76568.4	114578	132286	202412	74795	180550	164962	203256	158096	266517	72126.1	228347	182671	55008		21159.2	69251.3	87372		321810
[G].GNEITRGGSTSYGTGSETESPRNPSSAG.[S]	1xPhospho [S]	52	P02671	P02671 1xPhospho [S]	Fibrinogen alpha chain OS=Homo sapiens OX=9606 GN=FGA PE=1 SV=2	0	2836.2	28	1.58853e+06	217197	251816	358810	648810	780083	444835	526753	484993	134135	589221	236267	521916	299066	451142	391980	42195.8		393057	533069	368018	297993	243802	370204	517515		544847	375945	465638	422017	798811		368872	565365	105301	235376	91566.3	178675	291149	133703	645934
[T].GNQNPGSPRPGSTGTWNPGSS.[E]	1xPhospho [S]	10	P02671	P02671 1xPhospho [S]	Fibrinogen alpha chain OS=Homo sapiens OX=9606 GN=FGA PE=1 SV=2	0	2134.89	21	746451			47810.5	220715	166996	90589.8	305001	217866	37344.6	189889	41909.3			111053	60354.3	11603.7		164108	135465			39200.4		123945	62731.9	161800		39558.1	124031	133464		129966	190782	15888.6	22440
[T].GNQNPGSPRPGSTGTWNPGSSER.[G]	1xPhospho [S]	17	P02671	P02671 1xPhospho [S]	Fibrinogen alpha chain OS=Homo sapiens OX=9606 GN=FGA PE=1 SV=2	0	2420.04	23
[T].GNQNPGSPRPGSTGTWNPGSSERG.[S]	1xPhospho [S]	52	P02671	P02671 1xPhospho [S]	Fibrinogen alpha chain OS=Homo sapiens OX=9606 GN=FGA PE=1 SV=2	0	2477.06	24	4.62098e+06	709825	274866	603187	1866298	1268030	1.28896e+06	1.39378e+06	2.39416e+06	220691	1.67649e+06	393156	573282	322337	1.06136e+06	738246	117842		1.7172e+06	1516895	793008	662843	715095	1.10062e+06	2.1756e+06	1.06154e+06	2.01542e+06	715948	598905	1.29454e+06	1.41485e+06	405828	1.53371e+06	1.91851e+06		259543	106000	424473	627829	166922	2.30789e+06
[T].GNQNPGSPRPGSTGTWNPGSSERGSAG.[H]	1xPhospho [S]	51	P02671	P02671 1xPhospho [S]	Fibrinogen alpha chain OS=Homo sapiens OX=9606 GN=FGA PE=1 SV=2	0	2692.15	27	2.55439e+06	240503	107258	207214	825799	676310	628334	745568	1351554	35386.5	821001	263722	220272		451644	332670	60485.3		854881	839985	346703	207798	326874	307669	929440	496863	1.0954e+06	284292	286479	748014	667285	93276	761644	904092	26890.1	94677.1		204838	217926	39161.4	1.05423e+06
[T].GNQNPGSPRPGSTGTWNPGSSERGSAGH.[W]	1xPhospho [S]	19	P02671	P02671 1xPhospho [S]	Fibrinogen alpha chain OS=Homo sapiens OX=9606 GN=FGA PE=1 SV=2	0	2829.21	28	502535		17959.3		168002	97491.6	88080.2	171769	152520	16309.2	107800		37110.2		115277			39748.2	179225	68266.7			24109.2		138858	80042.8	239505	61404.7	20031.7	72175.9	57051.6	17966	155235	215534	14840.3			28034.4
[T].GNQNPGSPRPGSTGTWNPGSSERGSAGHWTSE.[S]	1xPhospho [S]	8	P02671	P02671 1xPhospho [S]	Fibrinogen alpha chain OS=Homo sapiens OX=9606 GN=FGA PE=1 SV=2	0	3332.41	32	579929							99099.2											176566	187320					112884		179027							150863							122887
[F].GNSSTVLEDSKSNEKAEEWGRSGKD.[P]	1xPhospho [S]	33	P35542	P35542 1xPhospho [S]	Serum amyloid A-4 protein OS=Homo sapiens OX=9606 GN=SAA4 PE=1 SV=2	0	2790.22	25	978810		82272.5	134292	829821	1.34011e+06	468067	405390	540456		218493	52620.9	271650	61682.7	272212	409130			205121	291227	65465		141317	283793	299029		654252		371466	283745	501760	107066	557514	1.11583e+06				102747	38179.6		1.14867e+06
[R].GSAGHWTSESSVSGSTGQWHSESGSFRPD.[S]	1xPhospho [S]	13	P02671	P02671 1xPhospho [S]	Fibrinogen alpha chain OS=Homo sapiens OX=9606 GN=FGA PE=1 SV=2	0	3087.25	29				94537.7		407202		189922	170172											176132			9523.79	148020	131688				50275.3		49430.4							24357.5	17662.9
[P].GSPRPGSTGTWNPGSS.[E]	1xPhospho [S]	34	P02671	P02671 1xPhospho [S]	Fibrinogen alpha chain OS=Homo sapiens OX=9606 GN=FGA PE=1 SV=2	0	1624.68	16
[P].GSPRPGSTGTWNPGSSE.[R]	1xPhospho [S]	7	P02671	P02671 1xPhospho [S]	Fibrinogen alpha chain OS=Homo sapiens OX=9606 GN=FGA PE=1 SV=2	0	1753.72	17	970923	245192	120924	204187	438829	367858	330850	314656	434097	135664	384791	106967	112887	105617	246065	201937	33373.6	124868		293462	178616	124354		165118	366780	200658	444115	136112	159125	274199	371488	106199	350955	408599	108289	79980.8	69508.1	95820.8	107323	60989.4	276836
[P].GSPRPGSTGTWNPGSSERGS.[A]	1xPhospho [S]	35	P02671	P02671 1xPhospho [S]	Fibrinogen alpha chain OS=Homo sapiens OX=9606 GN=FGA PE=1 SV=2	0	2053.87	20	642992	110236		114192	264891	185009	234940	125176	306525		251565	63496.1	54918.1		162020	96917.1	21112.6		216677	197972	127575	90553.8	40102.5	91829.7	280856	143410	254341			141792	183387	52973.6	203090	249196	14624.8	56609.1			87824.6	18265.2	213795
[P].GSPRPGSTGTWNPGSSERGSA.[G]	1xPhospho [S]	40	P02671	P02671 1xPhospho [S]	Fibrinogen alpha chain OS=Homo sapiens OX=9606 GN=FGA PE=1 SV=2	0	2124.91	21
[P].GSPRPGSTGTWNPGSSERGSAG.[H]	1xPhospho [S]	70	P02671	P02671 1xPhospho [S]	Fibrinogen alpha chain OS=Homo sapiens OX=9606 GN=FGA PE=1 SV=2	0	2181.93	22	2637469	515453	268460	466580	1.08969e+06	917792	876914	753156	1.51239e+06	153667	1055270	273512	348513	196589	674634	484772	103468	71170.8	1.0042e+06	909132	615360	451762	426327	432394	1.11635e+06	611781	1.30264e+06	401844	376904	841236	911968	270934	1.00009e+06	1.14952e+06	110838	200895	89217.1	255827	504699	92741.4	1.36728e+06
[P].GSPRPGSTGTWNPGSSERGSAGH.[W]	1xPhospho [S]	37	P02671	P02671 1xPhospho [S]	Fibrinogen alpha chain OS=Homo sapiens OX=9606 GN=FGA PE=1 SV=2	0	2318.99	23	539744	49841.5		62346.5	213237	185268	158897	121056	301340		195085		51115.7		103331	57378.7	9109.14		177737	190558	57175.3	34760.2	83847.5		199976	105802	249969		63253.6	155356	137571		152309	226466					54644.8		375314
[P].GSPRPGSTGTWNPGSSERGSAGHWTSE.[S]	1xPhospho [S]	21	P02671	P02671 1xPhospho [S]	Fibrinogen alpha chain OS=Homo sapiens OX=9606 GN=FGA PE=1 SV=2	0	2822.19	27	1.64135e+06			58757	275322	247638	32558	495246	535809		130077		33418.8		35458.2				408731	468306					259487		474138		57972.2	197910	172602			455996	15783.4						499004
[P].GSPRPGSTGTWNPGSSERGSAGHWTSES.[S]	1xPhospho [S]	10	P02671	P02671 1xPhospho [S]	Fibrinogen alpha chain OS=Homo sapiens OX=9606 GN=FGA PE=1 SV=2	0	2909.22	28	1.0081e+06				141954			244256	513098		41148				61890.9				502411	323595					139492		255981				65758.2			268242			16683.6
[P].GSPRPGSTGTWNPGSSERGSAGHWTSESSVSGSTG.[Q]	1xPhospho [S]	5	P02671	P02671 1xPhospho [S]	Fibrinogen alpha chain OS=Homo sapiens OX=9606 GN=FGA PE=1 SV=2	0	3484.48	35	1.07906e+06							548548	727395										567380					67710.4	38813.9		360823		31344.1					354049
[P].GSPRPGSTGTWNPGSSERGSAGHWTSESSVSGSTGQWHSESG.[S]	1xPhospho [S]	9	P02671	P02671 1xPhospho [S]	Fibrinogen alpha chain OS=Homo sapiens OX=9606 GN=FGA PE=1 SV=2	0	4295.8	42								382231	281539										391989					64168.6			314503							669990
[P].GSPRPGSTGTWNPGSSERGSAGHWTSESSVSGSTGQWHSESGSFRPD.[S]	1xPhospho [S]	22	P02671	P02671 1xPhospho [S]	Fibrinogen alpha chain OS=Homo sapiens OX=9606 GN=FGA PE=1 SV=2	0	4898.08	47
[L].GSPSGEVSHPRKT.[R]	1xPhospho [S]	86	P02765	P02765 1xPhospho [S]	Alpha-2-HS-glycoprotein OS=Homo sapiens OX=9606 GN=AHSG PE=1 SV=1	0	1418.64	13	4.22103e+06	5.91009e+06	7.53556e+07	2.94575e+07	3.33279e+07	6.65282e+06	1.75341e+07	9.34723e+06	1.09742e+07	8.95091e+06	2.60914e+07	2.42047e+07	412642	1.13168e+07	1.78086e+07	3.84391e+07	1.84815e+06	754969	8.58204e+06	1.5485e+07	1.16064e+07	6.28676e+06	2.69408e+07	2.30424e+06	3.83976e+06	2.6096e+07	4.78367e+06	1.55312e+07	3.49632e+07	4.7266e+07	1.24281e+07	1.70128e+07	58674.4	6.53403e+06	1.2138e+06	2.57611e+07	11197.7	4.37226e+07	1.70786e+07	1.44857e+07	8.06252e+06
[D].GSSEEGVVINAGKD.[S]	1xPhospho [S]	126	Q9BUN1	Q9BUN1 1xPhospho [S]	Protein MENT OS=Homo sapiens OX=9606 GN=MENT PE=2 SV=1	0	1441.62	14	760644	316885	238721	326738	584180	467556	375773	791589	627193	152102	326533	315703	198288	157949	132966	423906	33023.3	319044	362335	344258	341581	259269	136066	168365	171109	209766	152216	255329	466306	573142	268296	125429	236940	567514	234165	166478	424044	169978	70694.1	192118	238594
[P].GSSERGSAGHWTSESSVSGSTG.[Q]	1xPhospho [S]	11	P02671	P02671 1xPhospho [S]	Fibrinogen alpha chain OS=Homo sapiens OX=9606 GN=FGA PE=1 SV=2	0	2189.87	22	3.15401e+06	454031	133719	562007	916940	1.0001e+06	732478	612883	1.53595e+06	135258	853568	214143	324801	204678	528297	618555	61054.1	41271	729753	724905	241322	108244	203011	262051	900703	412473	787467	123257	476825	467725	912734	294585	471611	1.13015e+06	90369.5	99315.1		114360	299029	71029.1	765840
[P].GSSERGSAGHWTSESSVSGSTGQ.[W]	1xPhospho [S]	3	P02671	P02671 1xPhospho [S]	Fibrinogen alpha chain OS=Homo sapiens OX=9606 GN=FGA PE=1 SV=2	0	2317.93	23	457389	69882.3		86163.1	147894	180546		90920	225050		120496					80741.5			96530.4	119263					116344		148594		83800.9	79942.2	117778		60558.9	183043					57694		115692
[P].GSSERGSAGHWTSESSVSGSTGQWH.[S]	1xPhospho [S]	4	P02671	P02671 1xPhospho [S]	Fibrinogen alpha chain OS=Homo sapiens OX=9606 GN=FGA PE=1 SV=2	0	2641.07	25
[P].GSSERGSAGHWTSESSVSGSTGQWHSE.[S]	1xPhospho [S]	15	P02671	P02671 1xPhospho [S]	Fibrinogen alpha chain OS=Homo sapiens OX=9606 GN=FGA PE=1 SV=2	0	2857.14	27	688978		58962.4	37092			47673			26076.2	62273.4	31333.7	29646.3	44966					203120	102325	33549.6	40498.1	21285.3	102496	165892		148458							259987		23851				28991.4
[P].GSSERGSAGHWTSESSVSGSTGQWHSESG.[S]	1xPhospho [S]	53	P02671	P02671 1xPhospho [S]	Fibrinogen alpha chain OS=Homo sapiens OX=9606 GN=FGA PE=1 SV=2	0	3001.2	29	4.76998e+06	25328.4		128409	522226	930594		976770	1.69269e+06	25164.9	291458	23556.1	108609			88779.5	13477.4		1.13809e+06	644075					475060		665069		178797	120629	268773		62914.2	812056		30729.8			23490.2		226878
[P].GSSERGSAGHWTSESSVSGSTGQWHSESGSFRPD.[S]	1xPhospho [S]	58	P02671	P02671 1xPhospho [S]	Fibrinogen alpha chain OS=Homo sapiens OX=9606 GN=FGA PE=1 SV=2	0	3603.48	34	76676509			107504	338185	1.31291e+07	515445	1.81264e+07	2.84925e+07		148631		667834		466236				20977622	1.44207e+07				534146	1.55923e+06		1.06101e+07		360513	211092			298067	1.24065e+07							4.7773e+06
[P].GSSERGSAGHWTSESSVSGSTGQWHSESGSFRPDSPG.[S]	1xPhospho [S]	17	P02671	P02671 1xPhospho [S]	Fibrinogen alpha chain OS=Homo sapiens OX=9606 GN=FGA PE=1 SV=2	0	3844.59	37					54684.5			1.37491e+06													25413.6			128362			661945	18876.3						1.36745e+06	16198						586747
[P].GSSERGSAGHWTSESSVSGSTGQWHSESGSFRPDSPGSGNARPNNPD.[W]	1xPhospho [S]	27	P02671	P02671 1xPhospho [S]	Fibrinogen alpha chain OS=Homo sapiens OX=9606 GN=FGA PE=1 SV=2	0	4867.04	47	1.31285e+06							165923											252652	111757
[S].GSSGTGSTGNQNPGSPRPGSTGTWNPGSSERG.[S]	1xPhospho [S]	54	P02671	P02671 1xPhospho [S]	Fibrinogen alpha chain OS=Homo sapiens OX=9606 GN=FGA PE=1 SV=2	0	3111.31	32	4709592	625369	297919	494186	1.79251e+06	1.29767e+06	1.14383e+06	1.51887e+06	2.33948e+06	97714.9	1.51686e+06	510969	443711	220766	928116	662767	158254		1772910	1.90967e+06	796756	500254	641605	782941	1.97766e+06	999977	1.91366e+06	773913	619543	1250532	1.40813e+06	233034	1.48299e+06	1788109	37692.7	274245	133742	452534	362727	82822.1	2.29682e+06
[S].GSSGTGSTGNQNPGSPRPGSTGTWNPGSSERGSAG.[H]	1xPhospho [S]	35	P02671	P02671 1xPhospho [S]	Fibrinogen alpha chain OS=Homo sapiens OX=9606 GN=FGA PE=1 SV=2	0	3326.41	35	2151875	286311	125814	229775	791811	558433	515370	662663	1.07948e+06	32174.2	644222	167565	190220	72909.1	387570	249872	61878.8		792447	848930	331982	226202	148274	370688	900356	322948	898633	348912	254702	502180	553969	104869	822872	826617		108243	39824.4	198630	145106	38666.9	1.20328e+06
[S].GSSGTGSTGNQNPGSPRPGSTGTWNPGSSERGSAGH.[W]	1xPhospho [S]	25	P02671	P02671 1xPhospho [S]	Fibrinogen alpha chain OS=Homo sapiens OX=9606 GN=FGA PE=1 SV=2	0	3463.46	36					58568.1				187522																152728		131731						101299								134189
[S].GSSGTGSTGNQNPGSPRPGSTGTWNPGSSERGSAGHWTSE.[S]	1xPhospho [S]	2	P02671	P02671 1xPhospho [S]	Fibrinogen alpha chain OS=Homo sapiens OX=9606 GN=FGA PE=1 SV=2	0	3966.67	40				27426.8	129812	147755						25013.6		91656.9				54293.3	250151					81262.4	139297		108777				141293
[T].GSTGNQNPGSPRPGSTGTWNPGSS.[E]	1xPhospho [S]	6	P02671	P02671 1xPhospho [S]	Fibrinogen alpha chain OS=Homo sapiens OX=9606 GN=FGA PE=1 SV=2	0	2379.99	24	217562	58728		13308.9	133660		71944				94656.5	22702.6			37376.4	40916.2					101372	81357.3	27515.1		223900	61685.7	289796	35680.2		117950	115674	36314.2		92039.8	21333	26120.1					204559
[T].GSTGNQNPGSPRPGSTGTWNPGSSER.[G]	1xPhospho [S]	5	P02671	P02671 1xPhospho [S]	Fibrinogen alpha chain OS=Homo sapiens OX=9606 GN=FGA PE=1 SV=2	0	2665.14	26
[T].GSTGNQNPGSPRPGSTGTWNPGSSERG.[S]	1xPhospho [S]	53	P02671	P02671 1xPhospho [S]	Fibrinogen alpha chain OS=Homo sapiens OX=9606 GN=FGA PE=1 SV=2	0	2722.16	27	4927866	576663	357635	503888	1.63448e+06	1355548	1.37314e+06	1.38638e+06	2.60933e+06	190123	1.64049e+06	369154	424411	210073	1.00525e+06	721517	135038		1572782	1.64997e+06	878785	590029	662194	737949	2.04637e+06	835398	1914899	651961	617271	1.26054e+06	1.47966e+06	265891	1.48121e+06	2.00264e+06	72651.2	257073	134140	363875	461918	109184	2.31258e+06
[T].GSTGNQNPGSPRPGSTGTWNPGSSERGS.[A]	1xPhospho [S]	22	P02671	P02671 1xPhospho [S]	Fibrinogen alpha chain OS=Homo sapiens OX=9606 GN=FGA PE=1 SV=2	0	2809.19	28	507094				141165		130152	117142	309319		205354		50851.8		79102.9	86574.7	12832.3		219223	240217				97675.2	176201				41870.4	89273.1	180902			171791				39367
[T].GSTGNQNPGSPRPGSTGTWNPGSSERGSA.[G]	1xPhospho [S]	19	P02671	P02671 1xPhospho [S]	Fibrinogen alpha chain OS=Homo sapiens OX=9606 GN=FGA PE=1 SV=2	0	2880.23	29
[T].GSTGNQNPGSPRPGSTGTWNPGSSERGSAG.[H]	1xPhospho [S]	44	P02671	P02671 1xPhospho [S]	Fibrinogen alpha chain OS=Homo sapiens OX=9606 GN=FGA PE=1 SV=2	0	2937.25	30	2105233	281234	156567	218974	819302	569362	613383	708288	1.12488e+06	59957.1	752580	180198	205920	74100.1	440571	334167	47005		877275	840034	441476	285459	336565	363716	963542	565901	1.01004e+06	387677	257055	622519	720558		742008	949121	30478.3	101720	60755.4	254139	218797	44347.7	1.18061e+06
[T].GSTGNQNPGSPRPGSTGTWNPGSSERGSAGH.[W]	1xPhospho [S]	9	P02671	P02671 1xPhospho [S]	Fibrinogen alpha chain OS=Homo sapiens OX=9606 GN=FGA PE=1 SV=2	0	3074.31	31	315592								193920				67529.2	61610.9			36388.7		78148.3	114906				158764	87459.8	89267.4		59565.7			69696.9			113760				35137.1			205799
[P].GSTGTWNPGSSERGSAG.[H]	1xPhospho [S]	27	P02671	P02671 1xPhospho [S]	Fibrinogen alpha chain OS=Homo sapiens OX=9606 GN=FGA PE=1 SV=2	0	1687.67	17	1.02748e+06	385849	189201	304164	465573	390573	384209	314059	457393	201403	484120	177748	101848	184587	281408	285639	56565.4	248867	409622	358015	303560	277134	159559	187875	422386	383042	437034	154081	241380	283459	474762	170400	379722	454104	179295	127064	104043	124033	232539	135681	303289
[T].GSWNSGSSGTGSTGNQNPGSPRPGSTGTWNPGSSERGSAG.[H]	1xPhospho [S]	13	P02671	P02671 1xPhospho [S]	Fibrinogen alpha chain OS=Homo sapiens OX=9606 GN=FGA PE=1 SV=2	0	3857.61	40	455960			74294.2			51622.6	723267			179009								254797	285161					65700.2		665287				204491		227738	175712
[D].GTDYIEIIPKEEVQSSED.[D]	1xPhospho [S]	4	P12259	P12259 1xPhospho [S]	Coagulation factor V OS=Homo sapiens OX=9606 GN=F5 PE=1 SV=4	0	2131.93	18					11482	389423													136530	162924				73188.6	11152.3		73549.5		16099.2			6657		59098	19335.8
[S].GTGSTGNQNPGSPRPGSTGTWNPGSSE.[R]	1xPhospho [S]	4	P02671	P02671 1xPhospho [S]	Fibrinogen alpha chain OS=Homo sapiens OX=9606 GN=FGA PE=1 SV=2	0	2667.11	27	534599	172292	62193.9	86690.5	345816	79765.3	158622	156767		80980.9	236778	86422.5	73433.9		147223		14123.8	22865.3	236205	175151	192442	120363	57204.4		208679	150766	253202	100216		204721	215606	64358.1	189086	230363		45112.4		83300.5	75075	36405.5	119001
[S].GTGSTGNQNPGSPRPGSTGTWNPGSSERGS.[A]	1xPhospho [S]	21	P02671	P02671 1xPhospho [S]	Fibrinogen alpha chain OS=Homo sapiens OX=9606 GN=FGA PE=1 SV=2	0	2967.26	30
[S].GTGSTGNQNPGSPRPGSTGTWNPGSSERGSA.[G]	1xPhospho [S]	24	P02671	P02671 1xPhospho [S]	Fibrinogen alpha chain OS=Homo sapiens OX=9606 GN=FGA PE=1 SV=2	0	3038.3	31
[S].GTGSTGNQNPGSPRPGSTGTWNPGSSERGSAG.[H]	1xPhospho [S]	31	P02671	P02671 1xPhospho [S]	Fibrinogen alpha chain OS=Homo sapiens OX=9606 GN=FGA PE=1 SV=2	0	3095.32	32	3.04488e+06	365675	192329	290003	870271	777649	641999	971014	1.35123e+06	67974.7	890361	221456	251240	124559	614014	418026	67547.7		1.03209e+06	1.20234e+06	490023	379300	386390	473421	1.09824e+06	557890	1.16383e+06	412433	306493	727332	762856	138692	989247	1.09281e+06	34660	141247	79585.4	247555	216788	37193.6	1.47709e+06
[S].GTGSTGNQNPGSPRPGSTGTWNPGSSERGSAGH.[W]	1xPhospho [S]	25	P02671	P02671 1xPhospho [S]	Fibrinogen alpha chain OS=Homo sapiens OX=9606 GN=FGA PE=1 SV=2	0	3232.38	33	593052			24100.4	165617		109509				91883.7				74042.4										198013	58759.3	218602	38056.4	36100.7	125461	95851.1		162941	189315					25425.9		266516
[T].GTWNPGSSERGSAGHWTSE.[S]	1xPhospho [S]	9	P02671	P02671 1xPhospho [S]	Fibrinogen alpha chain OS=Homo sapiens OX=9606 GN=FGA PE=1 SV=2	0	2082.83	19	924598	113645	61606.6	126519	517283	303650	287285	327870	582772		325949	35975.8	77900.5		278322	188634			317240	411593	74137.9		48180.1	150731	297673	174475	377653		143127	238804	279886	61038.6	209598	478937	11916.6			26824.5			234026
[T].GTWNPGSSERGSAGHWTSESSVSGSTGQWHSESGSFRPDSPGSG.[N]	1xPhospho [S]	4	P02671	P02671 1xPhospho [S]	Fibrinogen alpha chain OS=Homo sapiens OX=9606 GN=FGA PE=1 SV=2	0	4543.88	44
[M].GVVSLGSPSGEVSHPR.[K]	1xPhospho [S]	90	P02765	P02765 1xPhospho [S]	Alpha-2-HS-glycoprotein OS=Homo sapiens OX=9606 GN=AHSG PE=1 SV=1	0	1644.77	16	405852	143085	684130	259871	639844	703399	1.1431e+06	602924	991428	80092.2	1.36891e+06	186093	277588	326456	357229	1.90946e+06	6936.05	51848.9	673536	1.27243e+06	574994	238906	577095		682590	462273	2617268	1.36585e+06	784999	4.37138e+06	359841	310095	3.44257e+06	472106	258180	158689	196431	167195	36076.5		3.51499e+06
[N].GWKTEHLASS.[S]	1xPhospho [S]	31	P01042	P01042 1xPhospho [S]	Kininogen-1 OS=Homo sapiens OX=9606 GN=KNG1 PE=1 SV=2	0	1195.51	10	661585	129568	59031.4	170682	297815	317473	240328	300438	393828	34074.4	129921	33178.6	65352.6	84625.1	136600	258954			179054	186362	52754.1	39789.5	109277	59519.7	226032	188113	256052	42150.8	130467	132175	229900	30498.9	163074	202295	24411.3	39006.4		59632.1	42853.4	14366.2	483751
[N].GWKTEHLASSS.[E]	1xPhospho [S]	23	P01042	P01042 1xPhospho [S]	Kininogen-1 OS=Homo sapiens OX=9606 GN=KNG1 PE=1 SV=2	0	1282.55	11	783315	148499	45785.6	173025	333680	357425	258946	231190	442508	44598.7	166724	88493.9	83860.1	83488.4	164325	342124			200044	199122	42511	51800.4	102970	109957	237836	240868		121958	104985	150557	306080	62417.1	214919	252400	35281.9	43565.2		44867.4	63345.8	19055
[N].GWKTEHLASSSE.[D]	1xPhospho [S]	40	P01042	P01042 1xPhospho [S]	Kininogen-1 OS=Homo sapiens OX=9606 GN=KNG1 PE=1 SV=2	0	1411.59	12	3.08708e+06	372168	124196	533368	1.10299e+06	1.2006e+06	1.09293e+06	828543	1.67169e+06	78860.5	442998	238000	252998	243683	580120	876038			562528	544088	129888	75537.7	214411	243048	693818	630254	745901	178267	450772	476080	797935	132235	580594	851355	98617.4	89891.1		121038	99760.3	46054.4	1.09666e+06
[N].GWKTEHLASSSED.[S]	1xPhospho [S]	60	P01042	P01042 1xPhospho [S]	Kininogen-1 OS=Homo sapiens OX=9606 GN=KNG1 PE=1 SV=2	0	1526.62	13	26130603	2.84008e+06	743705	2.62042e+06	8.59871e+06	9.4635e+06	6.49152e+06	7.2217e+06	14169962	549930	3.52104e+06	1.20789e+06	1.27458e+06	991871	4.1141e+06	5.59095e+06	44610	255894	4.8294e+06	3.43123e+06	986514	568745	964616	2.5403e+06	5322364	4.72607e+06	6.7008e+06	743105	3.33829e+06	3.61748e+06	4.81167e+06	1.13831e+06	3.79266e+06	7.18726e+06	957583	267946	101071	660813	325382	278680	6.00402e+06
[R].HTFMGVVSLGSPSGEVSHPRKT.[R]	1xPhospho [S]	26	P02765	P02765 1xPhospho [S]	Alpha-2-HS-glycoprotein OS=Homo sapiens OX=9606 GN=AHSG PE=1 SV=1	0	2390.13	22	853953				29008.6	603300		1.71525e+06	1.65707e+06			7282.37	38794.6				16203		1.50371e+06	1.8572e+06				28970.1	71575		527633		111918					732620		6499.27					968121
[R].KANDESNEHSDVIDSQELSKVSREFHSHEFHSHEDMLVVD.[P]	1xPhospho [S]	4	P10451	P10451 1xPhospho [S]	Osteopontin OS=Homo sapiens OX=9606 GN=SPP1 PE=1 SV=1	0	4743.07	40	158543					3.74193e+06							6646.31						1.12874e+07	98042.7																	9834.44
[G].IFTNTKESSSHHPGIAEFPSRG.[K]	1xPhospho [S]	5	P02671	P02671 1xPhospho [S]	Fibrinogen alpha chain OS=Homo sapiens OX=9606 GN=FGA PE=1 SV=2	0	2479.14	22	235140								98081.6																																136436
[S].LGSPSGEVSHPR.[K]	1xPhospho [S]	34	P02765	P02765 1xPhospho [S]	Alpha-2-HS-glycoprotein OS=Homo sapiens OX=9606 GN=AHSG PE=1 SV=1	0	1302.58	12	170625	67456.8	336596	111486	191179	181909	347887	110013	174037	45918.5	489275	66241	49506.1	156957	135408	506036		50896.4	107375	270777	237574	138648	189542		220118	192781	723768	439634	253145	1.30308e+06	138782	89134.1	1.16115e+06	158365	183385	89928.4	75167.9	50640.1	80940.5	29181.2	895776
[S].LGSPSGEVSHPRKT.[R]	1xPhospho [S]	86	P02765	P02765 1xPhospho [S]	Alpha-2-HS-glycoprotein OS=Homo sapiens OX=9606 GN=AHSG PE=1 SV=1	0	1531.73	14	2680252	1.63345e+06	4.32677e+06	3.12192e+06	1.35444e+07	6.18964e+06	6.17152e+06	5.2718e+06	8.02197e+06	708591	5.98679e+06	2.77261e+06	5.22172e+06	3.61096e+06	2.89116e+06	1.08315e+07	145187	961216	3.15267e+06	6.96071e+06	5482923	3583246	4.9121e+06	2.85397e+06	6.6576e+06	3.60336e+06	1.37186e+07	4.78514e+06	7.74134e+06	6.2388e+06	5.03089e+06	2.02727e+06	5.67185e+06	8.07595e+06	636731	2.39131e+06	1.93973e+06	7.91129e+06	2.47662e+06	606230	1.46294e+07
[S].LNEDVSQEESPSVISGKPEGR.[R]	1xPhospho [S]	16	Q04118	Q04118 1xPhospho [S]	Basic salivary proline-rich protein 3 OS=Homo sapiens OX=9606 GN=PRB3 PE=1 SV=2	0	2337.06	21																					30615.4					290932			210403	108278	230322							100298
[D].LRHTFMGVVSLGSPSGEVSHPRKT.[R]	1xPhospho [S]	42	P02765	P02765 1xPhospho [S]	Alpha-2-HS-glycoprotein OS=Homo sapiens OX=9606 GN=AHSG PE=1 SV=1	0	2659.32	24	1.23071e+07					1.02997e+07	30688.9	3.44279e+07	1.82457e+07				65829		36577				8.56776e+06	1.63047e+07					117913		6.47245e+06		103081					5.39781e+06							7.25338e+06
[F].MGVVSLGSPSGEVSHPRKT.[R]	1xPhospho [S]	50	P02765	P02765 1xPhospho [S]	Alpha-2-HS-glycoprotein OS=Homo sapiens OX=9606 GN=AHSG PE=1 SV=1	0	2004.96	19	1.75864e+06	150811	163530	340833	2.46471e+06	2.88983e+06	1.50266e+06	4.12101e+06	4.29086e+06		843198	351668	1.56413e+06	219528	1.02731e+06	1.79449e+06			2.83411e+06	4.47725e+06	607980	234033	1.09084e+06	1.89838e+06	2.86493e+06	661679	3397212	858035	1.62224e+06	1.37179e+06	1.11198e+06	199177	1.55019e+06	2.78529e+06		120143		283559			4.89223e+06
[A].NDESNEHSDVIDSQELSKVSREFHSHEFHSHED.[M]	1xPhospho [S]	3	P10451	P10451 1xPhospho [S]	Osteopontin OS=Homo sapiens OX=9606 GN=SPP1 PE=1 SV=1	0	3986.65	33			16843.7			2.40737e+06						11134.4							2.53393e+06			65764.9																9475.36
[G].NEITRGGSTSYGTGSETESPRNPSSA.[G]	1xPhospho [S]	29	P02671	P02671 1xPhospho [S]	Fibrinogen alpha chain OS=Homo sapiens OX=9606 GN=FGA PE=1 SV=2	0	2722.16	26		139655	60772	146382	276808		118194				158000				73830.8						126488	95796	56492.4		160526	82298.2				125629		68933.5		197312	28365.2	38290.2			85772.8		241446
[Q].NPGSPRPGSTGTWNPGSS.[E]	1xPhospho [S]	72	P02671	P02671 1xPhospho [S]	Fibrinogen alpha chain OS=Homo sapiens OX=9606 GN=FGA PE=1 SV=2	0	1835.77	18	1.53953e+06	236914	125820	221614	552229	553258	367282	450815	766153	124680	525309	144438	125966	85204.8	311274	238638	55261.5	68066.7	564918	495545	259992	190731	127231	259729	440031	300442	607490	155998	173691	397101	430627	117812	419490	675520	96888.8	110662	68288.2	138812	172861	59170.4	512773
[Q].NPGSPRPGSTGTWNPGSSE.[R]	1xPhospho [S]	50	P02671	P02671 1xPhospho [S]	Fibrinogen alpha chain OS=Homo sapiens OX=9606 GN=FGA PE=1 SV=2	0	1964.81	19	1.33485e+06	313781	196526	310091	757307	622570	426881	648640	918091	117890	606919	140811	159009	156968	351816	320937	52050.5	148572	580512	569516	263678	170942	117819	342166	618616	368657	718338	176674	231514	499589	496949	171834	629370	993489	125664	85348.5		127238	174701	72992.2	405352
[Q].NPGSPRPGSTGTWNPGSSERG.[S]	1xPhospho [S]	63	P02671	P02671 1xPhospho [S]	Fibrinogen alpha chain OS=Homo sapiens OX=9606 GN=FGA PE=1 SV=2	0	2177.94	21	11652074	1.22332e+06	557039	1.40302e+06	4.14126e+06	3.61825e+06	3.08589e+06	2.9074e+06	6.34823e+06	344241	3.95014e+06	806141	1.06276e+06	762164	2.36024e+06	2.04181e+06	303127	84827.7	3.91657e+06	3.33539e+06	1.4317e+06	1.23059e+06	1.50626e+06	1.83942e+06	4.6996e+06	2.5515e+06	4.9798e+06	1.34693e+06	1.14111e+06	2.77129e+06	3.3961e+06	641153	3.21614e+06	4.42627e+06	164920	465115	196158	880312	1.18131e+06	235666	6.57705e+06
[Q].NPGSPRPGSTGTWNPGSSERGS.[A]	1xPhospho [S]	43	P02671	P02671 1xPhospho [S]	Fibrinogen alpha chain OS=Homo sapiens OX=9606 GN=FGA PE=1 SV=2	0	2264.97	22	1344891	100523	65057.3	132668	426584	442259	321817	274165	640384	38800.3	414246		144818		307550	178568	21199.9		442872	328126	200858	106054		221551	482443	238373	502742	140039	154278	373598	329136	78150.6	345729	498870	14460.5	45554.4		92913.5	100943	25209.4	573309
[Q].NPGSPRPGSTGTWNPGSSERGSA.[G]	1xPhospho [S]	53	P02671	P02671 1xPhospho [S]	Fibrinogen alpha chain OS=Homo sapiens OX=9606 GN=FGA PE=1 SV=2	0	2336.01	23	3.63308e+06	422976	165999	500813	1.41053e+06	1144447	1.12098e+06	1106537	2.12521e+06	88144.9	1.39146e+06	228284	464470	170414	868643	516131	95257.7		1.31823e+06	1.16355e+06	701577	391135	484198	597284	1591214	1.10379e+06	1.78702e+06	491658	425897	1.02254e+06	1.04718e+06	222962	1.35524e+06	1.50358e+06	55585.4	176435	84026	321106	354669	63116.5	2.04099e+06
[Q].NPGSPRPGSTGTWNPGSSERGSAG.[H]	1xPhospho [S]	51	P02671	P02671 1xPhospho [S]	Fibrinogen alpha chain OS=Homo sapiens OX=9606 GN=FGA PE=1 SV=2	0	2393.03	24
[Q].NPGSPRPGSTGTWNPGSSERGSAGH.[W]	1xPhospho [S]	46	P02671	P02671 1xPhospho [S]	Fibrinogen alpha chain OS=Homo sapiens OX=9606 GN=FGA PE=1 SV=2	0	2530.09	25	1.09872e+06	24153.7		64346	312956	288608	215558	284235	635335		238220		107872		153396	46948.7			398595	393373	32546.2		94617.6	152347	481370	172902	512462	64339.7	75830.2	196610	232254		197375	422911							931162
[Q].NPGSPRPGSTGTWNPGSSERGSAGHW.[T]	1xPhospho [S]	5	P02671	P02671 1xPhospho [S]	Fibrinogen alpha chain OS=Homo sapiens OX=9606 GN=FGA PE=1 SV=2	0	2716.16	26																			232486
[Q].NPGSPRPGSTGTWNPGSSERGSAGHWTSE.[S]	1xPhospho [S]	29	P02671	P02671 1xPhospho [S]	Fibrinogen alpha chain OS=Homo sapiens OX=9606 GN=FGA PE=1 SV=2	0	3033.29	29	2.30413e+06			28882.6	350583	256179	85374.6	515609	1.1097e+06				52082.4						898226	721330					338797		548667			104097	77897.5		102998	647722							893740
[Q].NPGSPRPGSTGTWNPGSSERGSAGHWTSES.[S]	1xPhospho [S]	12	P02671	P02671 1xPhospho [S]	Fibrinogen alpha chain OS=Homo sapiens OX=9606 GN=FGA PE=1 SV=2	0	3120.32	30	815209				156318		63316.9	200148	431731										364293	271025							330864			105082											246038
[Q].NPGSPRPGSTGTWNPGSSERGSAGHWTSESSVSG.[S]	1xPhospho [S]	23	P02671	P02671 1xPhospho [S]	Fibrinogen alpha chain OS=Homo sapiens OX=9606 GN=FGA PE=1 SV=2	0	3450.47	34	4.84757e+06	77356.1			909972	2.84397e+06	365226	4.07603e+06	2.79463e+06	47878	359036			296026	257586				3.7731e+06	2.35753e+06				359930	739122	163918	2.57147e+06			443525	352386		808132	2.22555e+06							1.70102e+06
[Q].NPGSPRPGSTGTWNPGSSERGSAGHWTSESSVSGSTGQWHSESG.[S]	1xPhospho [S]	10	P02671	P02671 1xPhospho [S]	Fibrinogen alpha chain OS=Homo sapiens OX=9606 GN=FGA PE=1 SV=2	0	4506.9	44	2.68583e+06					457241	46783.9	945979	1.05956e+06		30227.8		36738.5		35997.3				1208189	799721		48593.5			113329		445420	30362.6	26631.7	33430.3				875759
[W].NPGSSERGSAGHWTSESSVS.[G]	1xPhospho [S]	15	P02671	P02671 1xPhospho [S]	Fibrinogen alpha chain OS=Homo sapiens OX=9606 GN=FGA PE=1 SV=2	0	2098.85	20	950536	269373	103470	288767	422605	367489	408150	302739	533047	57950.4	359995	84685.4	145505	108835	258342	292019	30982.8		362748	319883	186666	123882	119207	115226	353619	202565	445856	80534.4	233001	264568	444875	136765	272688	438994	53857.2	86773		85970.2	182419	51641.5	336537
[W].NPGSSERGSAGHWTSESSVSG.[S]	1xPhospho [S]	20	P02671	P02671 1xPhospho [S]	Fibrinogen alpha chain OS=Homo sapiens OX=9606 GN=FGA PE=1 SV=2	0	2155.87	21	5.88868e+06	1.27414e+06	462258	1.42811e+06	2.28663e+06	2.23049e+06	1.85514e+06	1.76622e+06	3.14696e+06	446978	2.08863e+06	561066	814153	588823	1486300	1.56359e+06	184720	88288.6	2.2019e+06	1.90519e+06	913175	536136	645214	627916	1.87018e+06	1.09152e+06	2.3168e+06	561187	1.11539e+06	1.4216e+06	2.27048e+06	638114	1.75364e+06	2.50336e+06	234310	373225		406360	1.11368e+06	254600	2.70556e+06
[W].NPGSSERGSAGHWTSESSVSGS.[T]	1xPhospho [S]	6	P02671	P02671 1xPhospho [S]	Fibrinogen alpha chain OS=Homo sapiens OX=9606 GN=FGA PE=1 SV=2	0	2242.9	22	641764	131133	48462.1	147772	252087	238883	255002	166248	344692	49500.7	222002	62652.5		49461.8	139927		16764.6		224850	224039	101760	61145.9	76911.9		181203	148971	247165	59662.1	123124	154908	259888	84732.4	179750	264399	24814	38114.5		66871.3	114343	23234.1
[W].NPGSSERGSAGHWTSESSVSGSTGQWHSE.[S]	1xPhospho [S]	16	P02671	P02671 1xPhospho [S]	Fibrinogen alpha chain OS=Homo sapiens OX=9606 GN=FGA PE=1 SV=2	0	3068.24	29	785162				60823.1	169116	50515.2	141314	196986		42630.8								347829	64021.7			30904.6		93205.4	38102.1	146566							275125	13401		17522.4
[W].NPGSSERGSAGHWTSESSVSGSTGQWHSESGSFRPD.[S]	1xPhospho [S]	39	P02671	P02671 1xPhospho [S]	Fibrinogen alpha chain OS=Homo sapiens OX=9606 GN=FGA PE=1 SV=2	0	3814.57	36	4.87422e+07	35631	229744	177163	186024	14457611	106935	1.42882e+07	2.2892e+07	84334.8		15756.1	576473	51960.4	486288		45677.2		1.91132e+07	1.50152e+07				354835	1.71368e+06		1.09263e+07	150744		42410.1			687913	1.09524e+07	16515	13362.4	124424	167715	87622.6		5.74989e+06
[W].NPGSSERGSAGHWTSESSVSGSTGQWHSESGSFRPDSPG.[S]	1xPhospho [S]	18	P02671	P02671 1xPhospho [S]	Fibrinogen alpha chain OS=Homo sapiens OX=9606 GN=FGA PE=1 SV=2	0	4055.68	39	2.809e+06							1.04526e+06	1.27509e+06				29594.7							1.24457e+06				108270	150620		784794			41450.5	34809.3			981126							702765
[W].NPGSSERGSAGHWTSESSVSGSTGQWHSESGSFRPDSPGS.[G]	1xPhospho [S]	2	P02671	P02671 1xPhospho [S]	Fibrinogen alpha chain OS=Homo sapiens OX=9606 GN=FGA PE=1 SV=2	0	4142.71	40
[W].NPGSSERGSAGHWTSESSVSGSTGQWHSESGSFRPDSPGSG.[N]	1xPhospho [S]	6	P02671	P02671 1xPhospho [S]	Fibrinogen alpha chain OS=Homo sapiens OX=9606 GN=FGA PE=1 SV=2	0	4199.73	41
[G].NQNPGSPRPGSTGTWNPGSS.[E]	1xPhospho [S]	93	P02671	P02671 1xPhospho [S]	Fibrinogen alpha chain OS=Homo sapiens OX=9606 GN=FGA PE=1 SV=2	0	2077.87	20	3.26517e+06	620208	241772	438832	1.43064e+06	1.00067e+06	817172	1.1726e+06	1.40118e+06	292379	1.17524e+06	300768	212114	240569	610990	609887	110276	101441	855565	1.11023e+06	613862	500081	291934	558280	1.24181e+06	661849	1.52729e+06	350007	440344	852224	1.05821e+06	257904	1.05012e+06	1.20694e+06	178296	211208	103596	271100	304438	130981	911069
[G].NQNPGSPRPGSTGTWNPGSSE.[R]	1xPhospho [S]	92	P02671	P02671 1xPhospho [S]	Fibrinogen alpha chain OS=Homo sapiens OX=9606 GN=FGA PE=1 SV=2	0	2206.91	21	4.12527e+06	775717	314215	520751	1.69129e+06	1.28959e+06	881420	970970	1.72642e+06	312859	1.24229e+06	374745	357943	288022	789903	727025	125095	166144	1.02185e+06	1.32365e+06	656420	410840	298360	571947	1.22787e+06	706026	1.46364e+06	533237	560434	1.10255e+06	1.09783e+06	384428	1.15823e+06	1.75143e+06	276929	225164	122400	334152	407042	190317	938769
[G].NQNPGSPRPGSTGTWNPGSSER.[G]	1xPhospho [S]	55	P02671	P02671 1xPhospho [S]	Fibrinogen alpha chain OS=Homo sapiens OX=9606 GN=FGA PE=1 SV=2	0	2363.02	22	1.02429e+07	1.42966e+06	594523	1.26583e+06	3.93879e+06	2692630	2.99323e+06	2.73236e+06	4815441	383873	3.57853e+06	885573	992050	787544	2017724	1.72908e+06	275793		3.43214e+06	3.30455e+06	1.60139e+06	1.40384e+06	1.40308e+06	2.05772e+06	4323966	2.06227e+06	4.41073e+06	1.30886e+06	1.14545e+06	2615112	3.31268e+06	691749	3.27968e+06	3.83503e+06	172820	612474	213989	901322	1.50116e+06	222352	5.88594e+06
[G].NQNPGSPRPGSTGTWNPGSSERG.[S]	1xPhospho [S]	45	P02671	P02671 1xPhospho [S]	Fibrinogen alpha chain OS=Homo sapiens OX=9606 GN=FGA PE=1 SV=2	0	2420.04	23	2.32299e+06			117052	501769	434372	255895	528311	704406		389507		69793.3		233025	159345	16521.2		548156	530572			162399	66871	362163		565107	130982		246792	304987		398973	587402		47291.4		91320.9			629119
[G].NQNPGSPRPGSTGTWNPGSSERGS.[A]	1xPhospho [S]	65	P02671	P02671 1xPhospho [S]	Fibrinogen alpha chain OS=Homo sapiens OX=9606 GN=FGA PE=1 SV=2	0	2507.07	24	3.51347e+06	470987	177219	396099	1.38737e+06	1.06915e+06	997460	999868	1.85653e+06	100224	1.29891e+06	285531	344518	156401	779766	713839	94946.2		1.14776e+06	1.12478e+06	439457	358225	440119	620408	1.55181e+06	792943	1.52751e+06	453953	381935	977084	1.08661e+06	232162	1.04309e+06	1.42028e+06		181399		334141	399680	143582	1.89499e+06
[G].NQNPGSPRPGSTGTWNPGSSERGSA.[G]	1xPhospho [S]	56	P02671	P02671 1xPhospho [S]	Fibrinogen alpha chain OS=Homo sapiens OX=9606 GN=FGA PE=1 SV=2	0	2578.11	25
[G].NQNPGSPRPGSTGTWNPGSSERGSAG.[H]	1xPhospho [S]	56	P02671	P02671 1xPhospho [S]	Fibrinogen alpha chain OS=Homo sapiens OX=9606 GN=FGA PE=1 SV=2	0	2635.13	26
[G].NQNPGSPRPGSTGTWNPGSSERGSAGH.[W]	1xPhospho [S]	75	P02671	P02671 1xPhospho [S]	Fibrinogen alpha chain OS=Homo sapiens OX=9606 GN=FGA PE=1 SV=2	0	2772.19	27	2.96274e+06	115459		230808	1.02335e+06	985385	691423	796061	1.83529e+06		787604	131288	237640		538423	245395	43638.3		1.2054e+06	1.12106e+06	321758	44254.9	322408	386063	1.32162e+06	502246	1.56818e+06	314314	305560	788056	702629		944299	1.2655e+06		11254.1		222866	139434		2.12466e+06
[G].NQNPGSPRPGSTGTWNPGSSERGSAGHW.[T]	1xPhospho [S]	24	P02671	P02671 1xPhospho [S]	Fibrinogen alpha chain OS=Homo sapiens OX=9606 GN=FGA PE=1 SV=2	0	2958.27	28							101264	735692			62067.2				90287.2				1.13788e+06	351934							255577			307055				627928	12072						887759
[G].NQNPGSPRPGSTGTWNPGSSERGSAGHWT.[S]	1xPhospho [S]	8	P02671	P02671 1xPhospho [S]	Fibrinogen alpha chain OS=Homo sapiens OX=9606 GN=FGA PE=1 SV=2	0	3059.31	29	2.60383e+06			24979.8	129871		179290	586794	1.10451e+06	34018.1		17862.6	28541.1		185311			49216.5	926916	308619					367937	51292.5	444481			157141	267736		96328.4	349845			56152.3				565160
[G].NQNPGSPRPGSTGTWNPGSSERGSAGHWTSE.[S]	1xPhospho [S]	67	P02671	P02671 1xPhospho [S]	Fibrinogen alpha chain OS=Homo sapiens OX=9606 GN=FGA PE=1 SV=2	0	3275.39	31	6.80403e+06			285795	1.29542e+06	1.55608e+06	631584	2.17572e+06	3.2166e+06		533158		354154		581161				2.68675e+06	2.28648e+06	40861.5		170606	565657	1.37737e+06	225269	1.91571e+06		244006	998900	719726		831176	2.19172e+06							2438099
[W].NSGSSGTGSTGNQNPGSPRPGSTGTWNPGSSERG.[S]	1xPhospho [S]	48	P02671	P02671 1xPhospho [S]	Fibrinogen alpha chain OS=Homo sapiens OX=9606 GN=FGA PE=1 SV=2	0	3312.39	34	2.50625e+06	314768	195293	263193	932185	786810	614140	871637	1.51275e+06	76296.8	815391	212585	239253		541127	381385	84664.6		1.02189e+06	973070	443114	307812	366303	443516	1.00052e+06	549663	1.11411e+06	415720	339843	763330	785730	106177	853290	921274		162193	96637.9	229327	248933	88772	1.30832e+06
[W].NSGSSGTGSTGNQNPGSPRPGSTGTWNPGSSERGS.[A]	1xPhospho [S]	4	P02671	P02671 1xPhospho [S]	Fibrinogen alpha chain OS=Homo sapiens OX=9606 GN=FGA PE=1 SV=2	0	3399.42	35	406927						86365													109101							90140.4				117614			146269			42337.3
[W].NSGSSGTGSTGNQNPGSPRPGSTGTWNPGSSERGSA.[G]	1xPhospho [S]	27	P02671	P02671 1xPhospho [S]	Fibrinogen alpha chain OS=Homo sapiens OX=9606 GN=FGA PE=1 SV=2	0	3470.46	36	727623	133831	56832.2	85180.6	332309		185249	259725	469510		256827	59873.7	77975.5		152967	85930	22793.7		264599	268158	132430	77875.5	65514.2	127189	273473	101617		114613	72558.6	173902	229095		328201	308124		45144.1		63576.3	77624.5		372382
[W].NSGSSGTGSTGNQNPGSPRPGSTGTWNPGSSERGSAG.[H]	1xPhospho [S]	29	P02671	P02671 1xPhospho [S]	Fibrinogen alpha chain OS=Homo sapiens OX=9606 GN=FGA PE=1 SV=2	0	3527.48	37	1.00189e+06				376906	268575	279648	337820	358174		288574	87137.7			165732		34054.2		448495	420124	173901		132375		349287		409852	119195	139607	315360	315236		375443	376043		65937.3		102623			556583
[W].NSGSSGTGSTGNQNPGSPRPGSTGTWNPGSSERGSAGH.[W]	1xPhospho [S]	7	P02671	P02671 1xPhospho [S]	Fibrinogen alpha chain OS=Homo sapiens OX=9606 GN=FGA PE=1 SV=2	0	3664.54	38	243095																			62655.7
[W].NSGSSGTGSTGNQNPGSPRPGSTGTWNPGSSERGSAGHWTSESSVSG.[S]	1xPhospho [S]	3	P02671	P02671 1xPhospho [S]	Fibrinogen alpha chain OS=Homo sapiens OX=9606 GN=FGA PE=1 SV=2	0	4584.93	47	1892419					171975		214295	383821		106898								410931	283824	26378.9			108479	146132		615140			240572	189761		38866.4	723842							798470
[W].NSGSSGTGSTGNQNPGSPRPGSTGTWNPGSSERGSAGHWTSESSVSGSTG.[Q]	1xPhospho [S]	2	P02671	P02671 1xPhospho [S]	Fibrinogen alpha chain OS=Homo sapiens OX=9606 GN=FGA PE=1 SV=2	0	4830.03	50
[G].NSSTVLEDSKSNEKAEEWGRSGK.[D]	1xPhospho [S]	5	P35542	P35542 1xPhospho [S]	Serum amyloid A-4 protein OS=Homo sapiens OX=9606 GN=SAA4 PE=1 SV=2	0	2618.17	23
[D].PAPKSPVGSGAPQAAAPAPAA.[H]	1xPhospho [S]	5	P16989	P16989 1xPhospho [S]	Y-box-binding protein 3 OS=Homo sapiens OX=9606 GN=YBX3 PE=1 SV=4	0	1892.93	21						121449													169482														264513
[D].PDAPPSPPLGAPGLPPAGSPPDSHVLLAAPPGHQLHRAHYD.[L]	1xPhospho [S]	7	P02765	P02765 1xPhospho [S]	Alpha-2-HS-glycoprotein OS=Homo sapiens OX=9606 GN=AHSG PE=1 SV=1	0	4184.05	41	200632					134736		1.70366e+06	185629										555405	782957							337290							73955.1							142788
[K].PEVKKSSP.[E]	1xPhospho [S]	10	Q96T58	Q96T58 1xPhospho [S]	Msx2-interacting protein OS=Homo sapiens OX=9606 GN=SPEN PE=1 SV=1	0	951.455	8		37555.7	42471.4	91396.4			82938.5			63847.6	31713.9	165956	140117	419692	117390	258488	117125	61925			46749.2	159146	36190.2	599162	47732.8	43537.4		97207.8	29838.6	45677.1	36210.2	129658			31712.3	30006.1	46752.6	15001.7	78543.9	11063
[N].PGSPRPGSTGTWNPGSS.[E]	1xPhospho [S]	104	P02671	P02671 1xPhospho [S]	Fibrinogen alpha chain OS=Homo sapiens OX=9606 GN=FGA PE=1 SV=2	0	1721.73	17	22171168	3.65977e+06	1.47853e+06	2779374	8214294	6.50127e+06	4.89464e+06	6.81696e+06	11641197	1.43182e+06	7321295	1.73369e+06	1.73365e+06	1.28343e+06	4.80942e+06	3.29789e+06	739913	790189	7640928	6285929	2.99496e+06	2498962	1.75011e+06	2.9574e+06	7.21556e+06	3.6689e+06	8.15074e+06	2.39343e+06	2.35307e+06	4.80637e+06	5598738	1.2834e+06	6.23411e+06	7.34734e+06	1123892	1.26245e+06	1.21426e+06	1.49141e+06	2.06728e+06	616628	5.40171e+06
[N].PGSPRPGSTGTWNPGSSE.[R]	1xPhospho [S]	57	P02671	P02671 1xPhospho [S]	Fibrinogen alpha chain OS=Homo sapiens OX=9606 GN=FGA PE=1 SV=2	0	1850.77	18	23044390	3.74642e+06	1.72445e+06	3592418	8491207	7012163	5424633	6.27989e+06	10786474	1.45275e+06	7.27451e+06	1.89399e+06	2.01031e+06	2.08372e+06	4.91032e+06	4.1318e+06	697283	1.63056e+06	6411440	5031637	2.93903e+06	2.1962e+06	1.38534e+06	2845085	6.53348e+06	3.72204e+06	8060871	2.48391e+06	2.79374e+06	5202230	5917563	1.74046e+06	5.93566e+06	8.02679e+06	1.63058e+06	1.22325e+06	1.07806e+06	1.43521e+06	2.20321e+06	647766	4.70342e+06
[N].PGSPRPGSTGTWNPGSSERG.[S]	1xPhospho [S]	148	P02671	P02671 1xPhospho [S]	Fibrinogen alpha chain OS=Homo sapiens OX=9606 GN=FGA PE=1 SV=2	0	2063.89	20	177262988	2.07231e+07	5.7492e+06	1.69294e+07	5.51696e+07	4.88581e+07	4.9612e+07	43261016	97440155	3.87161e+06	5.08192e+07	8.14636e+06	1.33097e+07	5.92292e+06	3.20715e+07	1.85483e+07	3.42013e+06	1.35391e+06	57458462	5.01006e+07	2.48722e+07	1.2192e+07	1.57808e+07	1.92536e+07	5.8169e+07	2.42042e+07	6.87209e+07	1.5252e+07	1.23846e+07	4.05041e+07	3.73199e+07	5.57545e+06	4.68596e+07	59124360	1.73328e+06	5.31167e+06	3.29984e+06	8.8167e+06	13701440	1.69556e+06	70570538
[N].PGSPRPGSTGTWNPGSSERGS.[A]	1xPhospho [S]	77	P02671	P02671 1xPhospho [S]	Fibrinogen alpha chain OS=Homo sapiens OX=9606 GN=FGA PE=1 SV=2	0	2150.93	21	19761466	2.33322e+06	668871	1.89825e+06	5.73036e+06	5.63159e+06	4.70501e+06	5.2568e+06	11259364	497492	5.54524e+06	1.03265e+06	1.56614e+06	766143	3.83039e+06	2.10407e+06	346108	111946	6.6973e+06	5.87388e+06	2.55914e+06	1.3813e+06	1.7806e+06	3.02103e+06	7.27221e+06	3.21362e+06	7.89312e+06	1.99828e+06	1.37366e+06	4.06195e+06	4.47911e+06	943983	5.22457e+06	6.8517e+06	207826	568358	260713	1.1142e+06	1.42838e+06	177197	7.40199e+06
[N].PGSPRPGSTGTWNPGSSERGSA.[G]	1xPhospho [S]	111	P02671	P02671 1xPhospho [S]	Fibrinogen alpha chain OS=Homo sapiens OX=9606 GN=FGA PE=1 SV=2	0	2221.96	22	6.08537e+07	5.00361e+06	2.1512e+06	6.80778e+06	1.84548e+07	16932773	1.47862e+07	1.66736e+07	3.39383e+07	1.04391e+06	1.68866e+07	3.51304e+06	5.28112e+06	1.89961e+06	1.15826e+07	6.82437e+06	1.27525e+06	466830	2.06807e+07	1.71736e+07	7.75056e+06	4.78213e+06	5.76833e+06	7.3634e+06	2.17234e+07	9.96605e+06	2.37614e+07	6.31285e+06	4.7411e+06	1.34018e+07	1.31719e+07	1.96722e+06	1.6535e+07	1.9376e+07	618706	1.68643e+06	1.36347e+06	3.40054e+06	3.83134e+06	499010	2.47399e+07
[N].PGSPRPGSTGTWNPGSSERGSAG.[H]	1xPhospho [S]	166	P02671	P02671 1xPhospho [S]	Fibrinogen alpha chain OS=Homo sapiens OX=9606 GN=FGA PE=1 SV=2	0	2278.98	23	91974775	6.65071e+06	2.82882e+06	8.11992e+06	2.57952e+07	21904963	1.89109e+07	2.2501e+07	44838247	1.25979e+06	2.24179e+07	4.22311e+06	6.49886e+06	2.37707e+06	1.52568e+07	8.21244e+06	1.68106e+06	486794	2.91939e+07	2.43538e+07	1.04231e+07	6.48932e+06	7.99383e+06	1.02988e+07	3.17276e+07	1.11357e+07	2.99479e+07	8.37004e+06	6.14235e+06	1.78217e+07	1.86653e+07	2.77901e+06	2.31691e+07	2.87429e+07	751866	2.34792e+06	1.58427e+06	4.46429e+06	4.80056e+06	771725	34858227
[N].PGSPRPGSTGTWNPGSSERGSAGH.[W]	1xPhospho [S]	95	P02671	P02671 1xPhospho [S]	Fibrinogen alpha chain OS=Homo sapiens OX=9606 GN=FGA PE=1 SV=2	0	2416.04	24	1.35822e+07	404328	142718	1.16875e+06	4.62151e+06	4.70137e+06	2.77167e+06	4517347	9284972	23344.6	2.91461e+06	517780	1.22562e+06	87681	2.13991e+06	1.57235e+06	151125		5.97265e+06	5.33825e+06	869778	328753	1.28065e+06	1.65454e+06	5.55593e+06	1.96934e+06	9.45601e+06	1.01097e+06	1.10638e+06	2.61639e+06	2380517	249340	3.64076e+06	5.48678e+06		157606	83958.9	559481	445342		1.00027e+07
[N].PGSPRPGSTGTWNPGSSERGSAGHW.[T]	1xPhospho [S]	60	P02671	P02671 1xPhospho [S]	Fibrinogen alpha chain OS=Homo sapiens OX=9606 GN=FGA PE=1 SV=2	0	2602.12	25	1.49128e+07			169580	1.48176e+06	2.37304e+06	638289	3.7323e+06	5.55887e+06		263643		310435		555510	268739	12286.5		5.19889e+06	3.11047e+06				374472	1.14529e+06	183817	2.52689e+06		150683	731118	609127		746200	2.77621e+06		14121.5					3.09208e+06
[N].PGSPRPGSTGTWNPGSSERGSAGHWTSE.[S]	1xPhospho [S]	87	P02671	P02671 1xPhospho [S]	Fibrinogen alpha chain OS=Homo sapiens OX=9606 GN=FGA PE=1 SV=2	0	2919.24	28	4.16064e+07			991719	4.81614e+06	6.7753e+06	2.39145e+06	1.1411e+07	18594119		1.67643e+06	81886	1.31616e+06		2.25813e+06	1.42633e+06	63368		1.63571e+07	11214224	287077		571511	1.84135e+06	4.86413e+06	895649	8.09433e+06	112883	1.23488e+06	3.13628e+06	2.73312e+06		3.03705e+06	9856379		35664.3		247428			9666141
[N].PGSPRPGSTGTWNPGSSERGSAGHWTSES.[S]	1xPhospho [S]	75	P02671	P02671 1xPhospho [S]	Fibrinogen alpha chain OS=Homo sapiens OX=9606 GN=FGA PE=1 SV=2	0	3006.28	29	22491697			624473	2.93734e+06	4.01773e+06	1.44418e+06	6913325	1.09363e+07		1.00086e+06		913647		1.45372e+06	1068653	51892.3		9.86853e+06	6740539	67013.6	35312.4	374705	1.34009e+06	2.88506e+06	585491	5.03096e+06		830229	1.91849e+06	1.86347e+06		2.01879e+06	5376159		13802.2		160601			5807015
[N].PGSPRPGSTGTWNPGSSERGSAGHWTSESS.[V]	1xPhospho [S]	54	P02671	P02671 1xPhospho [S]	Fibrinogen alpha chain OS=Homo sapiens OX=9606 GN=FGA PE=1 SV=2	0	3093.31	30	1.0825e+07			308209	1.43302e+06	1.75862e+06	813215	2.9759e+06	5.67148e+06		647443	74381.1	493145		633468	458221			3.84544e+06	2.91962e+06			219168	735670	1.62381e+06	242847	2.12161e+06	75243.5	422368	974059	901663	66753.8	996690	2.76895e+06		40921.7		165583		43224.9	3.04969e+06
[N].PGSPRPGSTGTWNPGSSERGSAGHWTSESSV.[S]	1xPhospho [S]	27	P02671	P02671 1xPhospho [S]	Fibrinogen alpha chain OS=Homo sapiens OX=9606 GN=FGA PE=1 SV=2	0	3192.38	31	3.66063e+06				217220		149642	1.16427e+06	1.56027e+06							74245.1			1.43495e+06	191566					259123		592830		41818.5	43198	119195			842202							447244
[N].PGSPRPGSTGTWNPGSSERGSAGHWTSESSVS.[G]	1xPhospho [S]	61	P02671	P02671 1xPhospho [S]	Fibrinogen alpha chain OS=Homo sapiens OX=9606 GN=FGA PE=1 SV=2	0	3279.41	32	24525352			683615	2.78265e+06	4189316	1.60881e+06	8.05821e+06	1.04917e+07		639486		890852		1.55722e+06	1.18788e+06	47921.3		1.08948e+07	6.88789e+06			363394	1.56739e+06	2.94048e+06	227800	5.22547e+06		900270	2.12525e+06	1.74077e+06		2.00873e+06	6236443							6.24239e+06
[N].PGSPRPGSTGTWNPGSSERGSAGHWTSESSVSG.[S]	1xPhospho [S]	64	P02671	P02671 1xPhospho [S]	Fibrinogen alpha chain OS=Homo sapiens OX=9606 GN=FGA PE=1 SV=2	0	3336.43	33	1.03331e+08	37864.6		2.57233e+06	10083297	1.69456e+07	6.55622e+06	35827839	4.46249e+07		3.46053e+06	70570.1	3.87454e+06		5.73476e+06	4.34484e+06	224869		4.78436e+07	29382963	299726		1.1463e+06	5.94054e+06	11817934	2.49258e+06	2.03602e+07	329951	3.60938e+06	7.6599e+06	5.83272e+06		7.4511e+06	24070275		185613	62576	401759	307441		25374200
[N].PGSPRPGSTGTWNPGSSERGSAGHWTSESSVSGS.[T]	1xPhospho [S]	56	P02671	P02671 1xPhospho [S]	Fibrinogen alpha chain OS=Homo sapiens OX=9606 GN=FGA PE=1 SV=2	0	3423.46	34	12803759			267537	1.46105e+06	2.07917e+06	894859	3.86468e+06	3.47663e+06		533997		357637		498610	369195	19081.4		5.72164e+06	3.29798e+06			100490	540586	978595	224811	2.39507e+06	21299.1	404944	665760	884021		959770	2.96429e+06							3.06704e+06
[N].PGSPRPGSTGTWNPGSSERGSAGHWTSESSVSGST.[G]	1xPhospho [S]	31	P02671	P02671 1xPhospho [S]	Fibrinogen alpha chain OS=Homo sapiens OX=9606 GN=FGA PE=1 SV=2	0	3524.51	35	1.03914e+07			49299.7	342029	2.04429e+06	143021	3.32352e+06	4.4004e+06				88455.5		81111.9	113543			4.67989e+06	2.69634e+06							1.96626e+06				40006.4			2.15396e+06							1.98238e+06
[N].PGSPRPGSTGTWNPGSSERGSAGHWTSESSVSGSTGQ.[W]	1xPhospho [S]	36	P02671	P02671 1xPhospho [S]	Fibrinogen alpha chain OS=Homo sapiens OX=9606 GN=FGA PE=1 SV=2	0	3709.59	37	7.0196e+06				209577	804223	174407	2.27195e+06	2.06098e+06				154549			76095.4			3.15421e+06	1.82592e+06				155702	383317		1.22174e+06		194073	199037	51648.3		242120	1.55757e+06							1.15763e+06
[N].PGSPRPGSTGTWNPGSSERGSAGHWTSESSVSGSTGQW.[H]	1xPhospho [S]	6	P02671	P02671 1xPhospho [S]	Fibrinogen alpha chain OS=Homo sapiens OX=9606 GN=FGA PE=1 SV=2	0	3895.67	38	2.58662e+06					155392		664528											1.16878e+06	434536														335031							102842
[N].PGSPRPGSTGTWNPGSSERGSAGHWTSESSVSGSTGQWH.[S]	1xPhospho [S]	9	P02671	P02671 1xPhospho [S]	Fibrinogen alpha chain OS=Homo sapiens OX=9606 GN=FGA PE=1 SV=2	0	4032.73	39	4743305					799827		5.0871e+06	1743799				23412						2204277	1356623					119860				53729.4												1057993
[N].PGSPRPGSTGTWNPGSSERGSAGHWTSESSVSGSTGQWHSESGS.[F]	1xPhospho [S]	21	P02671	P02671 1xPhospho [S]	Fibrinogen alpha chain OS=Homo sapiens OX=9606 GN=FGA PE=1 SV=2	0	4479.89	44	5924873								1308359										1.85758e+06	944198
[N].PGSPRPGSTGTWNPGSSERGSAGHWTSESSVSGSTGQWHSESGSFR.[P]	1xPhospho [S]	12	P02671	P02671 1xPhospho [S]	Fibrinogen alpha chain OS=Homo sapiens OX=9606 GN=FGA PE=1 SV=2	0	4783.06	46	3.74422e+06								1.52339e+06										1.28982e+06	914375							537157							72189.3
[N].PGSPRPGSTGTWNPGSSERGSAGHWTSESSVSGSTGQWHSESGSFRP.[D]	1xPhospho [S]	11	P02671	P02671 1xPhospho [S]	Fibrinogen alpha chain OS=Homo sapiens OX=9606 GN=FGA PE=1 SV=2	0	4880.11	47	9304438					1.27406e+06		2741673	3.37808e+06										3.21749e+06	2.08273e+06							1.04608e+06							740961
[N].PGSSERGSAGHW.[T]	1xPhospho [S]	29	P02671	P02671 1xPhospho [S]	Fibrinogen alpha chain OS=Homo sapiens OX=9606 GN=FGA PE=1 SV=2	0	1307.52	12	9.81139e+06	1.64221e+06	520052	2.61849e+06	3.93134e+06	3.97381e+06	3.9037e+06	1.66928e+06	5.75064e+06	454583	3.81918e+06	847737	1.25509e+06	1.30054e+06	3.0226e+06	1.97114e+06	324368		2.17836e+06	2.48114e+06	1.07126e+06	661536	1.49712e+06	1.32016e+06	3.24813e+06	1.70825e+06	4.11312e+06	751062	1.62558e+06	2.30413e+06	3.11705e+06	698307	2.35803e+06	4.98792e+06	216659	634048	76559.3	645632	1.59313e+06	221696	3.69066e+06
[N].PGSSERGSAGHWTSE.[S]	1xPhospho [S]	95	P02671	P02671 1xPhospho [S]	Fibrinogen alpha chain OS=Homo sapiens OX=9606 GN=FGA PE=1 SV=2	0	1624.64	15	33303479	4.8683e+06	1.83629e+06	6.99606e+06	1.79361e+07	1.4503e+07	1.00224e+07	7015093	21892387	1.29414e+06	12142659	2.48508e+06	4.37299e+06	2.54421e+06	1.01735e+07	7.46061e+06	282057		9072308	7.91524e+06	3.01332e+06	1224105	3.23176e+06	4.72419e+06	11725856	6386754	15164925	1.08709e+06	5.16817e+06	7.91303e+06	11740715	2.30058e+06	7.34932e+06	17615569	689581	695646		1.58504e+06	3.21152e+06	652953	1.07406e+07
[N].PGSSERGSAGHWTSES.[S]	1xPhospho [S]	69	P02671	P02671 1xPhospho [S]	Fibrinogen alpha chain OS=Homo sapiens OX=9606 GN=FGA PE=1 SV=2	0	1711.67	16	20249591	3.76533e+06	1.23413e+06	4.37383e+06	9.31056e+06	7794769	6.74625e+06	4808140	1.33776e+07	953400	8346714	1757010	2.40967e+06	1.60597e+06	6.21082e+06	3.9763e+06	256163		5.57659e+06	5.03284e+06	1.84911e+06	742827	2.26497e+06	2678032	7.39266e+06	4.42353e+06	1.34322e+07	829378	3.72689e+06	4.71765e+06	6.68434e+06	1.63382e+06	5.07674e+06	1.19055e+07	456626	493696	47875.5	1.05414e+06	1.7997e+06	488922	6617855
[N].PGSSERGSAGHWTSESSV.[S]	1xPhospho [S]	53	P02671	P02671 1xPhospho [S]	Fibrinogen alpha chain OS=Homo sapiens OX=9606 GN=FGA PE=1 SV=2	0	1897.77	18	6.0787e+06	585585	253709	1.04951e+06	1.77535e+06	1.77313e+06	1.67246e+06	1.35491e+06	2.56664e+06	222552	1.44365e+06	401357	569274	396752	1.19101e+06	1.03315e+06	184958	38071.2	1.42622e+06	1.23097e+06	495251	341244	376863	538285	1.37783e+06	674011	1.5836e+06	356257	662743	855984	1.51356e+06	437381	830912	1.8607e+06	149591	226579		191333	630036	130499	1.48006e+06
[N].PGSSERGSAGHWTSESSVSGSTGQW.[H]	1xPhospho [S]	20	P02671	P02671 1xPhospho [S]	Fibrinogen alpha chain OS=Homo sapiens OX=9606 GN=FGA PE=1 SV=2	0	2601.06	25	4.05377e+06	53192.4	35184.9	89558	207971	1.52281e+06	181187	1.798e+06	2.31612e+06	21812.9	108592		92536.8		106367				1.67377e+06	1.14541e+06	38414.6				349140	75649.6	1.04781e+06		98064.6	81478.4	145936	27271.6	159473	1.2931e+06		21014.5			64658.4		476662
[N].PGSSERGSAGHWTSESSVSGSTGQWHSESGS.[F]	1xPhospho [S]	78	P02671	P02671 1xPhospho [S]	Fibrinogen alpha chain OS=Homo sapiens OX=9606 GN=FGA PE=1 SV=2	0	3185.28	31	8.38805e+06	124447	65231.2	319499	1.09417e+06	3.19141e+06	901090	2904177	6.25086e+06	34217.7	537976	22578.8	468961		416394	336881			3.4874e+06	2.85516e+06			73257.1	422723	1.21187e+06	253900	2.16358e+06	44085.7	510021	578884	454692	24214.4	538066	2.98689e+06				52706.8	67027.4	21863.6	1.78888e+06
[N].PGSSERGSAGHWTSESSVSGSTGQWHSESGSF.[R]	1xPhospho [S]	10	P02671	P02671 1xPhospho [S]	Fibrinogen alpha chain OS=Homo sapiens OX=9606 GN=FGA PE=1 SV=2	0	3332.35	32	6.61425e+06			27473.7		752904		1.29812e+06	2.16567e+06		68105.9		84085.5				17568.6		2.30562e+06	1.11781e+06														786794
[N].PGSSERGSAGHWTSESSVSGSTGQWHSESGSFR.[P]	1xPhospho [S]	31	P02671	P02671 1xPhospho [S]	Fibrinogen alpha chain OS=Homo sapiens OX=9606 GN=FGA PE=1 SV=2	0	3488.45	33	13399719				47655.9	2.46886e+06	91378.4	3845581	5776935						45380.7		8941.59		4.58439e+06	3423475					219832	26977.2	1.97573e+06	15529	37644.7	52091.5	26018.4		51519.7	2.45473e+06				16434.7			1.12981e+06
[N].PGSSERGSAGHWTSESSVSGSTGQWHSESGSFRP.[D]	1xPhospho [S]	34	P02671	P02671 1xPhospho [S]	Fibrinogen alpha chain OS=Homo sapiens OX=9606 GN=FGA PE=1 SV=2	0	3585.51	34	3.44939e+07					5.17938e+06		8659763	1.16027e+07										1.16526e+07	8.21274e+06					108688		3618122							3.17452e+06							1.03171e+06
[N].PGSSERGSAGHWTSESSVSGSTGQWHSESGSFRPDS.[P]	1xPhospho [S]	19	P02671	P02671 1xPhospho [S]	Fibrinogen alpha chain OS=Homo sapiens OX=9606 GN=FGA PE=1 SV=2	0	3787.56	36
[N].PGSSERGSAGHWTSESSVSGSTGQWHSESGSFRPDSP.[G]	1xPhospho [S]	20	P02671	P02671 1xPhospho [S]	Fibrinogen alpha chain OS=Homo sapiens OX=9606 GN=FGA PE=1 SV=2	0	3884.62	37	9674941			13477.7		2.64683e+06	27755.9	3.46503e+06	4.49097e+06				23844.6		62403.8				5.20417e+06	3.91043e+06					298407		2.31422e+06							2.12978e+06							1.1908e+06
[N].PGSSERGSAGHWTSESSVSGSTGQWHSESGSFRPDSPG.[S]	1xPhospho [S]	50	P02671	P02671 1xPhospho [S]	Fibrinogen alpha chain OS=Homo sapiens OX=9606 GN=FGA PE=1 SV=2	0	3941.64	38	72413872					20084380	658771	27252242	36709036				1155062		534288				31982362	27692804	115939		168095	700773	2855682	69338.5	16166780		571590	66454.2	372083		587533	1.80284e+07		29871.7					9900504
[N].PGSSERGSAGHWTSESSVSGSTGQWHSESGSFRPDSPGS.[G]	1xPhospho [S]	33	P02671	P02671 1xPhospho [S]	Fibrinogen alpha chain OS=Homo sapiens OX=9606 GN=FGA PE=1 SV=2	0	4028.67	39	16382058				74744.8	4193988	98810.8	5531870	6402097						62228.1				6886505	4797196					639899		3.40007e+06		49412.6	40835.4			70141.4	3908452							2.38693e+06
[N].PGSSERGSAGHWTSESSVSGSTGQWHSESGSFRPDSPGSGN.[A]	1xPhospho [S]	16	P02671	P02671 1xPhospho [S]	Fibrinogen alpha chain OS=Homo sapiens OX=9606 GN=FGA PE=1 SV=2	0	4199.73	41
[N].PGSSERGSAGHWTSESSVSGSTGQWHSESGSFRPDSPGSGNA.[R]	1xPhospho [S]	10	P02671	P02671 1xPhospho [S]	Fibrinogen alpha chain OS=Homo sapiens OX=9606 GN=FGA PE=1 SV=2	0	4270.77	42	12647007					3718029		5486028	6854791		47480.2								6274532	4.95507e+06
[N].PGSSERGSAGHWTSESSVSGSTGQWHSESGSFRPDSPGSGNAR.[P]	1xPhospho [S]	39	P02671	P02671 1xPhospho [S]	Fibrinogen alpha chain OS=Homo sapiens OX=9606 GN=FGA PE=1 SV=2	0	4426.87	43	2.04777e+07					3.45504e+06	32064.1	3985243	7.98686e+06	18412.8			114333		49594				5.78067e+06	5280964					369988		2.61975e+06		131250				39835.5	3.43872e+06	9159.02		26642.6			38007.5	2.36874e+06
[N].PGSSERGSAGHWTSESSVSGSTGQWHSESGSFRPDSPGSGNARP.[N]	1xPhospho [S]	14	P02671	P02671 1xPhospho [S]	Fibrinogen alpha chain OS=Homo sapiens OX=9606 GN=FGA PE=1 SV=2	0	4523.93	44	4.47837e+06					1.08491e+06		1.40348e+06	1.86828e+06										1565279	1.55273e+06							853472							988104
[N].PGSSERGSAGHWTSESSVSGSTGQWHSESGSFRPDSPGSGNARPN.[N]	1xPhospho [S]	26	P02671	P02671 1xPhospho [S]	Fibrinogen alpha chain OS=Homo sapiens OX=9606 GN=FGA PE=1 SV=2	0	4637.97	45	1.27094e+07					2.29675e+06		3.6686e+06	5314909										3.96641e+06	3.83821e+06				46011.1	300662		1.97887e+06		44229.2	45150	35522		54661.3	2.70304e+06							1.79762e+06
[N].PGSSERGSAGHWTSESSVSGSTGQWHSESGSFRPDSPGSGNARPNNP.[D]	1xPhospho [S]	16	P02671	P02671 1xPhospho [S]	Fibrinogen alpha chain OS=Homo sapiens OX=9606 GN=FGA PE=1 SV=2	0	4849.06	47	7.18826e+06					1.31645e+06		1.73456e+06	2.56014e+06										2.25784e+06	2.15736e+06					158305		1.11353e+06							1.36295e+06							605252
[G].PGSTGSWNSGSSGTGSTGNQNPGSPRPGSTGTWNPGSSE.[R]	1xPhospho [S]	2	P02671	P02671 1xPhospho [S]	Fibrinogen alpha chain OS=Homo sapiens OX=9606 GN=FGA PE=1 SV=2	0	3771.55	39
[G].PGSTGSWNSGSSGTGSTGNQNPGSPRPGSTGTWNPGSSERGSA.[G]	1xPhospho [S]	5	P02671	P02671 1xPhospho [S]	Fibrinogen alpha chain OS=Homo sapiens OX=9606 GN=FGA PE=1 SV=2	0	4142.75	43
[G].PGSTGSWNSGSSGTGSTGNQNPGSPRPGSTGTWNPGSSERGSAGH.[W]	1xPhospho [S]	3	P02671	P02671 1xPhospho [S]	Fibrinogen alpha chain OS=Homo sapiens OX=9606 GN=FGA PE=1 SV=2	0	4336.83	45	886908						100145												356607	260252									46494.5					260904
[R].PGSTGTWNPGSSERG.[S]	1xPhospho [S]	49	P02671	P02671 1xPhospho [S]	Fibrinogen alpha chain OS=Homo sapiens OX=9606 GN=FGA PE=1 SV=2	0	1569.63	15	4.13695e+06	1.59221e+06	616980	1.23678e+06	2020318	1.57406e+06	1.37721e+06	1450700	1.97801e+06	836486	1.85323e+06	647278	588077	641251	1.29511e+06	1.19282e+06	209335	800168	1.6032e+06	1460914	959727	894854	614995	700270	1.75449e+06	1.18325e+06	1.92746e+06	585978	1.01918e+06	1221786	1.90005e+06	602735	1.64187e+06	1.90325e+06	595864	531492	445687	432326	889900	435487	1.45477e+06
[R].PGSTGTWNPGSSERGS.[A]	1xPhospho [S]	22	P02671	P02671 1xPhospho [S]	Fibrinogen alpha chain OS=Homo sapiens OX=9606 GN=FGA PE=1 SV=2	0	1656.66	16	501471	165196	62751.7	120253	239483	213477	169882	160896	230237	77958.1	221771	65295.8	39718.1	64139.3	134094	132999	18477.7	85962.5	153556	163915	109790	116223	55398	109746	211884	146608	214138	65738.9	97876.8	116741	190871	82979.4	170352	190539	62487.2	43771.4	35780.3	54680.6	87078.2	47982.6	160279
[R].PGSTGTWNPGSSERGSA.[G]	1xPhospho [S]	44	P02671	P02671 1xPhospho [S]	Fibrinogen alpha chain OS=Homo sapiens OX=9606 GN=FGA PE=1 SV=2	0	1727.7	17	1.5285e+06	524584	246463	438264	736323	584924	563259	456458	767554	256294	665890	238510	230205	252826	476221	440217	93440.7	287754	591812	540488	336025	348399	237468	224590	626689	425972	691587	264104	318238	427423	708732	213300	617949	658063	211405	215813	175425	184761	415929	148930	577517
[R].PGSTGTWNPGSSERGSAG.[H]	1xPhospho [S]	46	P02671	P02671 1xPhospho [S]	Fibrinogen alpha chain OS=Homo sapiens OX=9606 GN=FGA PE=1 SV=2	0	1784.72	18	2.03393e+06	628706	332235	550814	1.03385e+06	656726	625633	664630	952088	311512	837026	299435	316759	310958	581534	515195	89428.4	371576	871866	686486	414258	414583	253576	343524	860952	526494	791653	298004	451438	550712	895000	283898	791176	809748	267010	251056	168259	206501	457373	199602	710226
[R].PGSTGTWNPGSSERGSAGH.[W]	1xPhospho [S]	21	P02671	P02671 1xPhospho [S]	Fibrinogen alpha chain OS=Homo sapiens OX=9606 GN=FGA PE=1 SV=2	0	1921.78	19	401772	87357.8	33205.7	117071	163396	157301	142608	104103	223257	32892.2	196544	47910.7	63687	59156.8	117196	120815	19335.3	28645.8	185368	144878	111094	70274.8	87449.7	87923.5	170840	138015	208241	89656.7	119231	147510	208112	63887.1	184316	178932	22985.2	65732.1		53442.1	103785	21111.3	233232
[R].PGSTGTWNPGSSERGSAGHWTSE.[S]	1xPhospho [S]	20	P02671	P02671 1xPhospho [S]	Fibrinogen alpha chain OS=Homo sapiens OX=9606 GN=FGA PE=1 SV=2	0	2424.98	23	761316	100667	47343.8	109399	332993	278286	272731	313685	440099	25595.1	276812	40125.3	92541.5		202496	121307			410105	285143	89634.6		88554.3		346099	142502	260268	47888.4	82224.3	266698	245593		269536	400137		22561.5		48172.4	44262
[R].PGSTGTWNPGSSERGSAGHWTSES.[S]	1xPhospho [S]	6	P02671	P02671 1xPhospho [S]	Fibrinogen alpha chain OS=Homo sapiens OX=9606 GN=FGA PE=1 SV=2	0	2512.02	24	780652			111702	234766	165200	159546	212737	509296		172585				141848	110898			357523		74259.1		54456.3		196155	79215.7	385313		35742.8	169305	134463		633880	262647							177409
[R].PGSTGTWNPGSSERGSAGHWTSESSVSGSTGQWHSESGSFRPD.[S]	1xPhospho [S]	19	P02671	P02671 1xPhospho [S]	Fibrinogen alpha chain OS=Homo sapiens OX=9606 GN=FGA PE=1 SV=2	0	4500.88	43	5185253					1.1376e+06			2.00841e+06										2.02152e+06	1184464							1.32454e+06							851374
[D].PKSKEEDKHLKFRISHELDSASSEVN.[-]	1xPhospho [S]	10	P10451	P10451 1xPhospho [S]	Osteopontin OS=Homo sapiens OX=9606 GN=SPP1 PE=1 SV=1	0	3090.49	26					58144.9	1.6382e+07		940682	1.31968e+06							44008			1.52061e+07						28213.2		422291		17532.2					129647							90479.5
[S].PRPGSTGTWNPGSS.[E]	1xPhospho [S]	8	P02671	P02671 1xPhospho [S]	Fibrinogen alpha chain OS=Homo sapiens OX=9606 GN=FGA PE=1 SV=2	0	1480.62	14
[S].PRPGSTGTWNPGSSE.[R]	1xPhospho [S]	15	P02671	P02671 1xPhospho [S]	Fibrinogen alpha chain OS=Homo sapiens OX=9606 GN=FGA PE=1 SV=2	0	1609.66	15	1.58708e+06	270755	91236.6	211021	531517	506349	412973	385713	756244	112423	431963	113007	131085	107291	305229	229551	33228.5	61357.3	438440	253342	155890	112177	104434	275593	394415	237340	445311	66559.5	195905	412285	386377	98431.7	394568	620927	104614	47898.2	48315.4	95685	143667	51050.3	249757
[S].PRPGSTGTWNPGSSERG.[S]	1xPhospho [S]	70	P02671	P02671 1xPhospho [S]	Fibrinogen alpha chain OS=Homo sapiens OX=9606 GN=FGA PE=1 SV=2	0	1822.79	17	10032275	894962	287749	1.19182e+06	3.23906e+06	3.02154e+06	2.54717e+06	2043173	4.99433e+06	227388	2.68295e+06	407040	862895	390200	1.89629e+06	1.12011e+06	198945		2.93467e+06	2.43163e+06	981663	455990	1.05603e+06	1.18459e+06	3.04258e+06	1.37655e+06	3978246	543194	976772	2.17659e+06	2.18466e+06	403573	1942923	3.77081e+06	98560	299505	54287.4	508735	695710	81262.8	4.30507e+06
[S].PRPGSTGTWNPGSSERGS.[A]	1xPhospho [S]	67	P02671	P02671 1xPhospho [S]	Fibrinogen alpha chain OS=Homo sapiens OX=9606 GN=FGA PE=1 SV=2	0	1909.82	18	791003	64934	34716.1	77508	279868	225096	181189	174913	442505	24388	239134	38751.6	65321		169886	114611			226645	222983	93918.2	42957.4	87166.8	91855.3	246359	142870	279283		88269.2	207232	233722	46262.1	172923	299677		26409.3		44126.5	63576.2		425431
[S].PRPGSTGTWNPGSSERGSA.[G]	1xPhospho [S]	53	P02671	P02671 1xPhospho [S]	Fibrinogen alpha chain OS=Homo sapiens OX=9606 GN=FGA PE=1 SV=2	0	1980.86	19	4.70402e+06	314009	101508	399283	1.31427e+06	1.12493e+06	987186	862370	2.32448e+06	77425.7	1.04415e+06	160929	305129	155029	837844	414813	72330.8		1.25061e+06	1.04795e+06	453197	177614	388161	389178	1.3223e+06	557123	1.79653e+06	198495	347983	828969	1.05407e+06	140904	991795	1.58132e+06	44132.4	134607	32500.8	199046	233597	27205.8	1.76705e+06
[S].PRPGSTGTWNPGSSERGSAG.[H]	1xPhospho [S]	36	P02671	P02671 1xPhospho [S]	Fibrinogen alpha chain OS=Homo sapiens OX=9606 GN=FGA PE=1 SV=2	0	2037.88	20	6.9457e+06	1.01473e+06	87998.6	991767	2.01196e+06	1.87523e+06	1.69968e+06	1.73725e+06	3.36805e+06	593663	2.01895e+06	483180	520952	449057	1.21583e+06	697055	185649	814750	2.00532e+06	1.77475e+06	822436	410468	579164	609330	2.61225e+06	820739	2.07374e+06	292693	457400	1.26873e+06	1.64388e+06	166815	1.33338e+06	2.38023e+06	77103.5	142773	50216	266707	356720	55750.3	2.65553e+06
[S].PRPGSTGTWNPGSSERGSAGH.[W]	1xPhospho [S]	22	P02671	P02671 1xPhospho [S]	Fibrinogen alpha chain OS=Homo sapiens OX=9606 GN=FGA PE=1 SV=2	0	2174.94	21	1.25219e+06			63369.5	310686	410750	278165	330988	748387		170730		107399		215240				274090	220407			98794.8			90574.3	511462		138673	316829			196251	769598					66152.3		672558
[S].PRPGSTGTWNPGSSERGSAGHW.[T]	1xPhospho [S]	4	P02671	P02671 1xPhospho [S]	Fibrinogen alpha chain OS=Homo sapiens OX=9606 GN=FGA PE=1 SV=2	0	2361.02	22	871283					119123			322267										282600								182636														239856
[S].PRPGSTGTWNPGSSERGSAGHWTSE.[S]	1xPhospho [S]	11	P02671	P02671 1xPhospho [S]	Fibrinogen alpha chain OS=Homo sapiens OX=9606 GN=FGA PE=1 SV=2	0	2678.14	25	2.29852e+06			26115.7	345069	586031	107204	654199	1.35872e+06		74272.1		130553		127303		6890.21		712293	627557					246773		494191			127256	28245.2		106830	320554							447936
[S].PRPGSTGTWNPGSSERGSAGHWTSESS.[V]	1xPhospho [S]	3	P02671	P02671 1xPhospho [S]	Fibrinogen alpha chain OS=Homo sapiens OX=9606 GN=FGA PE=1 SV=2	0	2852.2	27	467722	47985.1	72379		74697.2		43193.1		247791			46981.6	73978.8		32437.8	258720			332467	1.70637e+06																					178050
[S].PRPGSTGTWNPGSSERGSAGHWTSESSVSG.[S]	1xPhospho [S]	29	P02671	P02671 1xPhospho [S]	Fibrinogen alpha chain OS=Homo sapiens OX=9606 GN=FGA PE=1 SV=2	0	3095.32	30	7.71669e+06				783955	1.25972e+06	195113	2.40723e+06	3.51226e+06		101317		341376		394244	238786			3.9114e+06	2020723			82092.4		344265		1.68783e+06		217149	202122	425898	90232.5	459656	1.86628e+06			76801.4				1.99011e+06
[S].PRPGSTGTWNPGSSERGSAGHWTSESSVSGSTG.[Q]	1xPhospho [S]	11	P02671	P02671 1xPhospho [S]	Fibrinogen alpha chain OS=Homo sapiens OX=9606 GN=FGA PE=1 SV=2	0	3340.43	33	2.44453e+06			21642.6		537679	63142.2	942520	1.59574e+06		22075.3		38637.9				8581.42		1.72499e+06	777690	22943.8		219384	67388.7	141179	88637.2	471220			23279.9			42047.4	692320							512783
[S].PRPGSTGTWNPGSSERGSAGHWTSESSVSGSTGQWHSESG.[S]	1xPhospho [S]	11	P02671	P02671 1xPhospho [S]	Fibrinogen alpha chain OS=Homo sapiens OX=9606 GN=FGA PE=1 SV=2	0	4151.75	40	3240765							953188	1.16213e+06										1.10464e+06																						468843
[N].PSSAGSWNSGSSGPGSTGNRNPG.[S]	1xPhospho [S]	57	P02671	P02671 1xPhospho [S]	Fibrinogen alpha chain OS=Homo sapiens OX=9606 GN=FGA PE=1 SV=2	0	2197.89	23	1.46686e+06	118465	95741.4	44234.4	219753	292506	114661	134653			191781	58815	97301.5		92756.2		23423.4		100828		144412	132614	40735.5	86401.6	125979	42627.8	147727	84183.1	73593.4				129619	157640	74348.8	80801.8		42518.8	53290.4	31476.5
[N].PSSAGSWNSGSSGPGSTGNRNPGSSG.[T]	1xPhospho [S]	7	P02671	P02671 1xPhospho [S]	Fibrinogen alpha chain OS=Homo sapiens OX=9606 GN=FGA PE=1 SV=2	0	2428.97	26
[N].PSSAGSWNSGSSGPGSTGNRNPGSSGTGG.[T]	1xPhospho [S]	2	P02671	P02671 1xPhospho [S]	Fibrinogen alpha chain OS=Homo sapiens OX=9606 GN=FGA PE=1 SV=2	0	2644.07	29	344578	57819.7	60058.6		123040			101124		38806.3	75395.6			33372.5		54263				178619		121005	50154.2	129416	137059		79231	86293.7	79891.1	71189.3	91383.7	58765.4		86685.1		47604.2		45897.5
[N].QNPGSPRPGSTGTWNPGSSERG.[S]	1xPhospho [S]	38	P02671	P02671 1xPhospho [S]	Fibrinogen alpha chain OS=Homo sapiens OX=9606 GN=FGA PE=1 SV=2	0	2305.99	22	1.84622e+06	190998	86283.2	167585	604255	360098	367645	317006	885328		534301	91839.1	126587	70633.9	279697	214590	32156.9		525434	453466	286988	194706	239129	230885	670643	309485	749965	226633	148838	367650	462158	80452.4	484557	505105		70053.5		98924.9	146083		795996
[P].RPGSTGTWNPGSSER.[G]	1xPhospho [S]	17	P02671	P02671 1xPhospho [S]	Fibrinogen alpha chain OS=Homo sapiens OX=9606 GN=FGA PE=1 SV=2	0	1668.71	15	352446	63976.9	23546.7	74498.7	140948	140728	128657	88504.7	219490	12897.2	175472	24592.6	51894.1	35804.7	79582.5	77471.2	14446.9		90071.2	91504.8	89440.3	46183.1	52272.4	70005.9	170500	112090	218405		50861.4	112725	121970	44679.4	110633	156082		28711.1		29322.8	63026.2		186981
[P].RPGSTGTWNPGSSERG.[S]	1xPhospho [S]	59	P02671	P02671 1xPhospho [S]	Fibrinogen alpha chain OS=Homo sapiens OX=9606 GN=FGA PE=1 SV=2	0	1725.73	16	2.01736e+06	278651	120855	413897	763690	728587	729615	506822	1.08795e+06	142873	781550	144608	268023	177680	468811	315331	52735.2		664914	588677	246907	142831	296696	297117	796726	404515	874396	90217.1	281916	486621	653835	110381	592327	845357	47389.5	130238		159964	273810		914209
[P].RPGSTGTWNPGSSERGSA.[G]	1xPhospho [S]	31	P02671	P02671 1xPhospho [S]	Fibrinogen alpha chain OS=Homo sapiens OX=9606 GN=FGA PE=1 SV=2	0	1883.8	18	569126	81296.1	37830.7	105200	173225	231300	187621	137283	331599	26055.3	214783	39333.9	67776.2	55432.6	125552	111849	15272.5		184287	175361	102294	52840	83802.9	85222.2	253897	123926	267653	52444.7	68556.1	170192	158194	65136.3	154869	233523	19293.3	31960.8		39664.8	67056.7		279648
[P].RPGSTGTWNPGSSERGSAG.[H]	1xPhospho [S]	34	P02671	P02671 1xPhospho [S]	Fibrinogen alpha chain OS=Homo sapiens OX=9606 GN=FGA PE=1 SV=2	0	1940.82	19	862576	116432	46118.5	168559	418470	300878	470927	274983	665116	43241	427225	100940	146767	72943.9	364841	122139	30102.5		363286	400612	178614	60215.5	111109	183233	449050	206087	715026	87965.9	162967	301225	222956	70905.1	331665	436899	21758.6	43211.5		101241	120839	18764.4	585483
[P].RPGSTGTWNPGSSERGSAGH.[W]	1xPhospho [S]	8	P02671	P02671 1xPhospho [S]	Fibrinogen alpha chain OS=Homo sapiens OX=9606 GN=FGA PE=1 SV=2	0	2077.88	20							85485																35277.6		108744	38737.4			37676.8	44781.8		13398.5	71005.2								159071
[D].RSAGSVESPSVSSTHRVS.[D]	1xPhospho [S]	19	P17936	P17936 1xPhospho [S]	Insulin-like growth factor-binding protein 3 OS=Homo sapiens OX=9606 GN=IGFBP3 PE=1 SV=2	0	1909.88	18	180459		217709				86341				189058	122865							180727	121201	159293	296018				109244	162805	135773		243452		81041			53526.5					79335.2
[R].SAGSVESPSVSSTHRVSD.[P]	1xPhospho [S]	32	P17936	P17936 1xPhospho [S]	Insulin-like growth factor-binding protein 3 OS=Homo sapiens OX=9606 GN=IGFBP3 PE=1 SV=2	0	1868.8	18	240980	138816	69939.8	152809	169510	142728	106579	184888	215253	94045.8	187295	112917	187353	71609.1	101154	128749		27068	316782	223269	214294	264424	162393	143591	78813.3	217207	87029.4	197728	116574	62631.4	159963	184608	129178	157678	102521	106441	32446.5	68390.2	31291	76207.4	177517
[E].SEEDRSAGSVESPSVSSTHRVS.[D]	1xPhospho [S]	23	P17936	P17936 1xPhospho [S]	Insulin-like growth factor-binding protein 3 OS=Homo sapiens OX=9606 GN=IGFBP3 PE=1 SV=2	0	2370.02	22	95635.8	25601		59105.6	87158.8	151747	82174.5	112842	134443		51207.2	39714.9	229824		43050.2	162757			140463	49747.5	79055.2	29639	81402.3	155894		73251.2	90855.7	116092	50507.2	48302.1	64887.1	63524	96579.1	94108.8	23506.9	24086					80224.4
[E].SEEDRSAGSVESPSVSSTHRVSD.[P]	1xPhospho [S]	81	P17936	P17936 1xPhospho [S]	Insulin-like growth factor-binding protein 3 OS=Homo sapiens OX=9606 GN=IGFBP3 PE=1 SV=2	0	2485.05	23	1.44211e+06	244896	190016	589812	975782	1.37389e+06	817720	1.32678e+06	1.39889e+06		562998	388849	1.7164e+06	243876	479955	1.26024e+06			1.25682e+06	497563	628974	118696	713628	1.33336e+06	507934	914382	1.01119e+06	361043	651489	594624	589148	578274	1.21843e+06	1097990	128540	86802.5	51566.4	194391	93687.7	61052.4	1.01816e+06
[A].SESEEDRSAGSVESPSVSSTHRVS.[D]	1xPhospho [S]	59	P17936	P17936 1xPhospho [S]	Insulin-like growth factor-binding protein 3 OS=Homo sapiens OX=9606 GN=IGFBP3 PE=1 SV=2	0	2586.1	24	210461		51749.8	133936	187467	176656	181611	266432	286859		91189.3	85131.4	444578	83282.2	63521.5	281343			205516	83583	127022	56382.8	123823	186473	84729.6	99273.6	148138	101359	81124.8	111222	101720	74330.6	220024	92879.3	35859.4	33415.8		32057.4			113570
[A].SESEEDRSAGSVESPSVSSTHRVSD.[P]	1xPhospho [S]	133	P17936	P17936 1xPhospho [S]	Insulin-like growth factor-binding protein 3 OS=Homo sapiens OX=9606 GN=IGFBP3 PE=1 SV=2	0	2701.12	25	2.3786e+06	514894	590089	1.09023e+06	1.84016e+06	2.07185e+06	1.5984e+06	3.23007e+06	2.86048e+06		1.05227e+06	684038	4.85107e+06	445622	791434	2.5991e+06			2.25596e+06	723780	1.55879e+06	420902	1.08448e+06	2.82146e+06	1.26859e+06	1.62329e+06	2.02315e+06	1.15851e+06	1.16085e+06	974568	1.16076e+06	1.51656e+06	2.6303e+06	1.7538e+06	496084	133813		389204			1.67296e+06
[G].SETESPRNPSSAGSWNSG.[S]	1xPhospho [S]	4	P02671	P02671 1xPhospho [S]	Fibrinogen alpha chain OS=Homo sapiens OX=9606 GN=FGA PE=1 SV=2	0	1929.76	18	337184	59851.1	56682.5	45568.8	115450	171253	60973.2	94838.1	83016.4	38218.3	109376	37831	49294.4		59055.1	72233.8		74571	144757		63612	62193.5	38648.5	69869.9	104016	53115.7	96588	54440.7	76036.3	91157.8	121704	42059.5	100460	106500	43557.1	26887.3	45004.6	38416.8	30919.1	28739.2	89471.6
[G].SETESPRNPSSAGSWNSGSSGPGSTGNRNPG.[S]	1xPhospho [S]	2	P02671	P02671 1xPhospho [S]	Fibrinogen alpha chain OS=Homo sapiens OX=9606 GN=FGA PE=1 SV=2	0	3098.28	31
[G].SETESPRNPSSAGSWNSGSSGPGSTGNRNPGSSG.[T]	1xPhospho [S]	3	P02671	P02671 1xPhospho [S]	Fibrinogen alpha chain OS=Homo sapiens OX=9606 GN=FGA PE=1 SV=2	0	3329.37	34
[G].SETESPRNPSSAGSWNSGSSGPGSTGNRNPGSSGTG.[G]	1xPhospho [S]	11	P02671	P02671 1xPhospho [S]	Fibrinogen alpha chain OS=Homo sapiens OX=9606 GN=FGA PE=1 SV=2	0	3487.44	36	337062	65545.6	42113.9		99454.5	178732	68478.7	148939		45244.1	104530	36141.6	64450.3		53990.5		16534.1			91179.5	68103.1	55447.3	77636.6	91525.3	140137	57738.6	104012	51227.2	51602.9	110516	145315		132483	76048.5	23639.2				45370.2	20505.3
[A].SGGGSPTSPRASLGTGTA.[S]	1xPhospho [S]	2	Q9UBW5	Q9UBW5 1xPhospho [S]	Bridging integrator 2 OS=Homo sapiens OX=9606 GN=BIN2 PE=1 SV=3	0	1640.73	18
[D].SGSSEEKQLYNKYPD.[A]	1xPhospho [S]	2	P10451	P10451 1xPhospho [S]	Osteopontin OS=Homo sapiens OX=9606 GN=SPP1 PE=1 SV=1	0	1824.77	15	223478		25806.3	96120.2		395538			145037		225334				269354				473788							48328.5		51143	216065				572838	46972	25881.9
[N].SGSSGTGSTGNQNPGSPRPGSTGTWNPGSS.[E]	1xPhospho [S]	28	P02671	P02671 1xPhospho [S]	Fibrinogen alpha chain OS=Homo sapiens OX=9606 GN=FGA PE=1 SV=2	0	2856.18	30	1.3838e+06	250596	104791	174857	495579		354984	447222	648110	77867.4	388735	128510	108788		282122	192164	46534.6		478130		294387	219946	107431		487220	246976	494197	183188	149854	326934	385194	42104.8	338570	553451	37285.2	84818.7	125354	109207	110051	45117.2	374799
[N].SGSSGTGSTGNQNPGSPRPGSTGTWNPGSSE.[R]	1xPhospho [S]	18	P02671	P02671 1xPhospho [S]	Fibrinogen alpha chain OS=Homo sapiens OX=9606 GN=FGA PE=1 SV=2	0	2985.22	31	1331814	332061	96923.3	213512	663994		412404	292259	755769	190366	509423	171864	158477		260590	333609	54460.1	52872.5	327804	469634	357022	167017	115087		626522	346768	511343	256115	176384	339731	475118	118288	459467	523219	121843	103048	79608.2	139573	166662	87649	375281
[N].SGSSGTGSTGNQNPGSPRPGSTGTWNPGSSERGS.[A]	1xPhospho [S]	34	P02671	P02671 1xPhospho [S]	Fibrinogen alpha chain OS=Homo sapiens OX=9606 GN=FGA PE=1 SV=2	0	3285.38	34	1.47291e+06	231970		168852	481473	345869	378412	485585	867180	71812.9	483746	121996	110345		254044	191568	29769.5		607472	546522	249062	167901	136287		552415	282989	528300	208359	157127	289554	468457	66709.1	426923	586113		76103.8		56929.7	95860.9	45073.2	622628
[N].SGSSGTGSTGNQNPGSPRPGSTGTWNPGSSERGSA.[G]	1xPhospho [S]	48	P02671	P02671 1xPhospho [S]	Fibrinogen alpha chain OS=Homo sapiens OX=9606 GN=FGA PE=1 SV=2	0	3356.42	35	4282757	500598	241540	516716	1.42117e+06	1.11807e+06	997599	1.40153e+06	2579326	113560	1.36473e+06	344494	357640	179818	785714	505564	121717		1.70459e+06	1.57991e+06	591107	444712	490972	644281	1.69911e+06	651504	1595751	620408	430684	1.07086e+06	1.08574e+06	225498	1.36235e+06	1433532	42113.8	239180	147078	306729	335052	79584.2	2.03998e+06
[N].SGSSGTGSTGNQNPGSPRPGSTGTWNPGSSERGSAGH.[W]	1xPhospho [S]	39	P02671	P02671 1xPhospho [S]	Fibrinogen alpha chain OS=Homo sapiens OX=9606 GN=FGA PE=1 SV=2	0	3550.5	37	1.38982e+06			114824	223263	260816	192384	267243	851566		246640				128037				371224	375312	81428.7				276528	103738	323602	100079	69045.2	203126	220793	21619.2	187548	342345							462033
[N].SGSSGTGSTGNQNPGSPRPGSTGTWNPGSSERGSAGHWT.[S]	1xPhospho [S]	5	P02671	P02671 1xPhospho [S]	Fibrinogen alpha chain OS=Homo sapiens OX=9606 GN=FGA PE=1 SV=2	0	3837.62	39	1.01441e+06				86583.5		78081.1	215610											244432	328222										115233				227007
[N].SGSSGTGSTGNQNPGSPRPGSTGTWNPGSSERGSAGHWTSE.[S]	1xPhospho [S]	9	P02671	P02671 1xPhospho [S]	Fibrinogen alpha chain OS=Homo sapiens OX=9606 GN=FGA PE=1 SV=2	0	4053.7	41	2.55043e+06			160371	374274	217887	322092	954102	1.14021e+06		286380				283864				888294	1.00146e+06				238752	432713	74942.2	734930		86548.5	297917			143789	865716							798607
[N].SGSSGTGSTGNQNPGSPRPGSTGTWNPGSSERGSAGHWTSES.[S]	1xPhospho [S]	8	P02671	P02671 1xPhospho [S]	Fibrinogen alpha chain OS=Homo sapiens OX=9606 GN=FGA PE=1 SV=2	0	4140.73	42	1.75556e+06			113228	273302	338338	143786		944226		195966				212213				829465	614108				130774	356927	83850.8	461861		101184	138630	288064			564113							545416
[N].SGSSGTGSTGNQNPGSPRPGSTGTWNPGSSERGSAGHWTSESS.[V]	1xPhospho [S]	2	P02671	P02671 1xPhospho [S]	Fibrinogen alpha chain OS=Homo sapiens OX=9606 GN=FGA PE=1 SV=2	0	4227.76	43
[N].SGSSGTGSTGNQNPGSPRPGSTGTWNPGSSERGSAGHWTSESSVS.[G]	1xPhospho [S]	5	P02671	P02671 1xPhospho [S]	Fibrinogen alpha chain OS=Homo sapiens OX=9606 GN=FGA PE=1 SV=2	0	4413.86	45
[N].SGSSGTGSTGNQNPGSPRPGSTGTWNPGSSERGSAGHWTSESSVSGSTG.[Q]	1xPhospho [S]	12	P02671	P02671 1xPhospho [S]	Fibrinogen alpha chain OS=Homo sapiens OX=9606 GN=FGA PE=1 SV=2	0	4715.99	49	3.4787e+06			53571.7			120713	1.12073e+06			68153.6								1921777	1277263				101127			947212		75747.8		94375.5		123402	1.15411e+06
[S].SGTGSTGNQNPGSPRPGSTGTWNPGSSE.[R]	1xPhospho [S]	8	P02671	P02671 1xPhospho [S]	Fibrinogen alpha chain OS=Homo sapiens OX=9606 GN=FGA PE=1 SV=2	0	2754.14	28	515775	124381		89396.5	255045		173358	192329	260393	55647.1	194345	60941.1	74524.6		138190	95457.7	23235.6		127476		151608	116451	47664.7	95137.9	260332	144806	237540		96938.8	244649	228589		179310	201162		40884.2		75494.2	52771.5	40517.2
[S].SGTGSTGNQNPGSPRPGSTGTWNPGSSERG.[S]	1xPhospho [S]	17	P02671	P02671 1xPhospho [S]	Fibrinogen alpha chain OS=Homo sapiens OX=9606 GN=FGA PE=1 SV=2	0	2967.26	30
[S].SGTGSTGNQNPGSPRPGSTGTWNPGSSERGSA.[G]	1xPhospho [S]	47	P02671	P02671 1xPhospho [S]	Fibrinogen alpha chain OS=Homo sapiens OX=9606 GN=FGA PE=1 SV=2	0	3125.33	32	1.81877e+06	278039	120053	197832	596345	501614	449610	641760	992120		616516	172647	165397	88185.1	331995	219573	58790.6		704454	681791	371706	247140	238986	301448	723430	343221	723110	313980	234219	431109	534907	89072.9	632237	673780		105002	73261.9	161156	142440	49939.6	891671
[S].SGTGSTGNQNPGSPRPGSTGTWNPGSSERGSAGH.[W]	1xPhospho [S]	16	P02671	P02671 1xPhospho [S]	Fibrinogen alpha chain OS=Homo sapiens OX=9606 GN=FGA PE=1 SV=2	0	3319.41	34					133233	63693.4	121972	102396	229132		107494								127780						178699		153710			48147.6	68309.3			167557							112470
[S].SGTGSTGNQNPGSPRPGSTGTWNPGSSERGSAGHWTSE.[S]	1xPhospho [S]	3	P02671	P02671 1xPhospho [S]	Fibrinogen alpha chain OS=Homo sapiens OX=9606 GN=FGA PE=1 SV=2	0	3822.61	38
[S].SGTGSTGNQNPGSPRPGSTGTWNPGSSERGSAGHWTSESSVSGSTG.[Q]	1xPhospho [S]	5	P02671	P02671 1xPhospho [S]	Fibrinogen alpha chain OS=Homo sapiens OX=9606 GN=FGA PE=1 SV=2	0	4484.9	46
[D].SKSNEKAEEWGRSGKD.[P]	1xPhospho [S]	68	P35542	P35542 1xPhospho [S]	Serum amyloid A-4 protein OS=Homo sapiens OX=9606 GN=SAA4 PE=1 SV=2	0	1887.82	16	9.72763e+06		7.30877e+06	276154	2.8215e+07	5.67022e+06	1.10981e+07	2.32008e+06	1.76091e+06	3009.9	260261	12380.9	4.81332e+06	1.69122e+06	2.91068e+06	11341983			6.23128e+06	1.17021e+07	2.12813e+06	13984.6	3.17563e+07	1.78185e+07	3.46943e+06	3.4886e+06	4.39283e+06	2.8977e+06	1.38554e+07	7.39576e+06	2.66347e+06	6.38236e+06	1.4188e+07	10119116	2876.21	1.58047e+06		28712.5	3.27882e+06	724697	9.1119e+06
[D].SKSNEKAEEWGRSGKDPDRFRPDGLPK.[K]	1xPhospho [S]	11	P35542	P35542 1xPhospho [S]	Serum amyloid A-4 protein OS=Homo sapiens OX=9606 GN=SAA4 PE=1 SV=2	0	3166.51	27	3.65207e+06					1.00576e+06		87995.2	1.03331e+06											1.02638e+06							384895		22896.3					672847							4.60648e+06
[D].SKSNEKAEEWGRSGKDPDRFRPDGLPKKY.[-]	1xPhospho [S]	4	P35542	P35542 1xPhospho [S]	Serum amyloid A-4 protein OS=Homo sapiens OX=9606 GN=SAA4 PE=1 SV=2	0	3457.66	29	1.18548e+06					665619		220824	708533										165899	224524							69777.1							301413							726068
[V].SLGSPSGEVSHPR.[K]	1xPhospho [S]	11	P02765	P02765 1xPhospho [S]	Alpha-2-HS-glycoprotein OS=Homo sapiens OX=9606 GN=AHSG PE=1 SV=1	0	1389.62	13	60310		40273.6	39913.2	100626		23344.5	33244.1	54474.5	30684.1	37097.2	24529.1			28765.5	183119	47355.6			69526.2			53622.6		64041.4	59180.2	274342	108950	104174	638513			399612		34732.5	30890.7		111302	79967.7	15197.8	354235
[V].SLGSPSGEVSHPRKT.[R]	1xPhospho [S]	105	P02765	P02765 1xPhospho [S]	Alpha-2-HS-glycoprotein OS=Homo sapiens OX=9606 GN=AHSG PE=1 SV=1	0	1618.76	15	529613	236063	795432	569216	2.74106e+06	1.77089e+06	1.03555e+06	1.26184e+06	1.11042e+06	111876	929421	498401	1.23349e+06	707720	559665	2.79633e+06	22401	67626.9	586854	2.19237e+06	1.52412e+06	967489	1.56382e+06	1.46439e+06	2.66543e+06	1.07814e+06	3.29542e+06	1.33609e+06	1.19947e+06	1.52456e+06	1.05159e+06	791116	1.42162e+06	872045	208809	375785	439670	527014	273444	166899	4.21238e+06
[R].SLPGESEEMMEEVDQVTLYSYK.[V]	1xPhospho [S]	12	P19823	P19823 1xPhospho [S]	Inter-alpha-trypsin inhibitor heavy chain H2 OS=Homo sapiens OX=9606 GN=ITIH2 PE=1 SV=2	0	2644.11	22	32956.3					70546.1	3017.33	454328	571950							3991.26			144835	103289																6024.49	6259.91
[R].SLPGESEEMMEEVDQVTLYSYKVQ.[S]	1xPhospho [S]	6	P19823	P19823 1xPhospho [S]	Inter-alpha-trypsin inhibitor heavy chain H2 OS=Homo sapiens OX=9606 GN=ITIH2 PE=1 SV=2	0	2871.24	24	38051.1							191287	415755										155845										2718.07										3026.82
[G].SPRPGSTGTWNPGSS.[E]	1xPhospho [S]	61	P02671	P02671 1xPhospho [S]	Fibrinogen alpha chain OS=Homo sapiens OX=9606 GN=FGA PE=1 SV=2	0	1567.65	15	9305529	1.99449e+06	753613	1.46813e+06	3477274	2883630	2.22982e+06	2.54034e+06	4.02184e+06	952312	3018120	835004	746216	781449	1.81456e+06	1.68243e+06	392228	614330	2.77107e+06	2.62729e+06	1.30842e+06	1.06423e+06	776292	1.03392e+06	2.70137e+06	1.68756e+06	3.12513e+06	828062	1.17218e+06	2.05624e+06	2.7173e+06	875716	2892116	3.4102e+06	731017	671454	405096	692487	1.06247e+06	472287	2176232
[G].SPRPGSTGTWNPGSSE.[R]	1xPhospho [S]	57	P02671	P02671 1xPhospho [S]	Fibrinogen alpha chain OS=Homo sapiens OX=9606 GN=FGA PE=1 SV=2	0	1696.7	16	6.9264e+06	1.93561e+06	794752	1.62123e+06	3.22223e+06	2.51623e+06	2.10888e+06	2.39638e+06	3852707	831817	3.20041e+06	845735	699222	918093	1.88043e+06	1.59248e+06	243375	835460	2.33218e+06	1951302	1.18905e+06	928705	519330	1.11425e+06	2.52264e+06	1.49111e+06	2.8842e+06	714023	1.18177e+06	1.9479e+06	2.52982e+06	863659	2.44047e+06	3.13865e+06	852936	552747	409889	552730	960423	391382	1.75708e+06
[G].SPRPGSTGTWNPGSSER.[G]	1xPhospho [S]	81	P02671	P02671 1xPhospho [S]	Fibrinogen alpha chain OS=Homo sapiens OX=9606 GN=FGA PE=1 SV=2	0	1852.8	17	14459499	2.58201e+06	1.10916e+06	2.79204e+06	5.91995e+06	5674278	4.83883e+06	3.70183e+06	7.65906e+06	1.10589e+06	6.31517e+06	1.208e+06	1.86194e+06	1.55133e+06	3.65325e+06	2.92406e+06	573597	513854	5928713	4.8371e+06	2.71855e+06	1.79658e+06	2.51056e+06	3.41259e+06	7.99062e+06	4.36346e+06	6.77815e+06	2.97287e+06	1.93218e+06	4.70879e+06	5.62356e+06	1.72805e+06	4503443	6.22667e+06	741772	1.36192e+06	600014	1.21241e+06	2.50669e+06	563366	7.45554e+06
[G].SPRPGSTGTWNPGSSERG.[S]	1xPhospho [S]	108	P02671	P02671 1xPhospho [S]	Fibrinogen alpha chain OS=Homo sapiens OX=9606 GN=FGA PE=1 SV=2	0	1909.82	18	48241267	1.04058e+07	3.10266e+06	9.58593e+06	19001102	1.57711e+07	1.85067e+07	14683208	28232676	2.27632e+06	1.94834e+07	4.29174e+06	7342553	6.26463e+06	14130788	8.55935e+06	1.86379e+06	1.11244e+06	18385021	1.58575e+07	7.41379e+06	4.92459e+06	6.52766e+06	6.61108e+06	1.73366e+07	10616803	2.1596e+07	5.39171e+06	6.97823e+06	1.38825e+07	19522503	3.44015e+06	1.3609e+07	2.05802e+07	1.52955e+06	3.85846e+06	1.01934e+06	4.81196e+06	1.22771e+07	1.19759e+06	2.14501e+07
[G].SPRPGSTGTWNPGSSERGS.[A]	1xPhospho [S]	67	P02671	P02671 1xPhospho [S]	Fibrinogen alpha chain OS=Homo sapiens OX=9606 GN=FGA PE=1 SV=2	0	1996.85	19	5.67523e+06	1.36826e+06	403671	961011	2.39564e+06	1.98868e+06	1.74831e+06	1.6695e+06	3.1841e+06	275560	2.38549e+06	446540	635588	525128	1.33945e+06	1.01473e+06	194794		2.5569e+06	1.80634e+06	888100	494088	831377	1.28196e+06	2.97162e+06	1.91838e+06	2.59785e+06	785943	780688	1.73943e+06	2.32368e+06	622794	1.82453e+06	2.45211e+06	190056	374813	66425.5	532076	1.18564e+06	129675	2.47284e+06
[G].SPRPGSTGTWNPGSSERGSA.[G]	1xPhospho [S]	89	P02671	P02671 1xPhospho [S]	Fibrinogen alpha chain OS=Homo sapiens OX=9606 GN=FGA PE=1 SV=2	0	2067.89	20	1.83647e+07	3.32836e+06	1.47008e+06	3.53691e+06	7.80007e+06	6.75793e+06	5.98111e+06	5.43238e+06	1.04663e+07	918149	7.80218e+06	1.62737e+06	2.29035e+06	1.64179e+06	4.62015e+06	3.21728e+06	733316	413546	7.1783e+06	6.3369e+06	3.93264e+06	2.56174e+06	2.62519e+06	2.99473e+06	7.66864e+06	3.84994e+06	8.85626e+06	2.49135e+06	2.68204e+06	5.68515e+06	6.16864e+06	1.46214e+06	6.81695e+06	7.61164e+06	691036	1.45533e+06	492484	1730725	3.20595e+06	460722	9.79092e+06
[G].SPRPGSTGTWNPGSSERGSAG.[H]	1xPhospho [S]	100	P02671	P02671 1xPhospho [S]	Fibrinogen alpha chain OS=Homo sapiens OX=9606 GN=FGA PE=1 SV=2	0	2124.91	21	2.86089e+07	4.5166e+06	1.8182e+06	4.07153e+06	1.07284e+07	9.82244e+06	8.84843e+06	7.78397e+06	1.50199e+07	1.51221e+06	1.04596e+07	2.08462e+06	3.14007e+06	2.08491e+06	6.71665e+06	4.69994e+06	1.00724e+06	415789	1.04138e+07	9.43852e+06	5.01311e+06	3.37075e+06	3.61123e+06	3.78076e+06	1.08753e+07	5.44703e+06	1.30882e+07	3.53965e+06	3.63182e+06	8.10544e+06	8.79388e+06	2.10789e+06	9.02364e+06	1.14377e+07	792735	1.81317e+06	527693	2.19765e+06	4.1378e+06	657106	1.31796e+07
[G].SPRPGSTGTWNPGSSERGSAGH.[W]	1xPhospho [S]	84	P02671	P02671 1xPhospho [S]	Fibrinogen alpha chain OS=Homo sapiens OX=9606 GN=FGA PE=1 SV=2	0	2261.97	22	4.74207e+06	295654	65513.6	494522	1921731	1.80415e+06	1.29974e+06	1.14493e+06	3.49938e+06	31238.3	1.61624e+06	221336	537513	125936	980313	583661	109580		1.60491e+06	1.76427e+06	555990	228446	606288	822285	1.9545e+06	1.01302e+06	2.39106e+06	362341	502525	1.33695e+06	1.19701e+06	188579	1.47945e+06	2.47263e+06	39421.7	144013	40907.9	308179	402435	43152.5	2.86482e+06
[G].SPRPGSTGTWNPGSSERGSAGHW.[T]	1xPhospho [S]	41	P02671	P02671 1xPhospho [S]	Fibrinogen alpha chain OS=Homo sapiens OX=9606 GN=FGA PE=1 SV=2	0	2448.05	23	4.72836e+06			151625	583296	848974	286035	1.25524e+06	2.31222e+06		185873		154683		304030	139632			1.52528e+06	1.08119e+06	41140		79479.3	187081	478236	93225.3	873605		124692	397189	295506		284190	1.04422e+06		20085.8		33178.7			1.32502e+06
[G].SPRPGSTGTWNPGSSERGSAGHWTSESS.[V]	1xPhospho [S]	54	P02671	P02671 1xPhospho [S]	Fibrinogen alpha chain OS=Homo sapiens OX=9606 GN=FGA PE=1 SV=2	0	2939.23	28	3.17986e+06			177990	526084	593203	362289	940127	1.79312e+06		300446	40470.9	98798.8		230563	190075	12054.2		1.43382e+06	1.06018e+06			66896.1		668548	145309	1.15252e+06		136718	422132	369236		419208	1.03216e+06							1.1709e+06
[G].SPRPGSTGTWNPGSSERGSAGHWTSESSVSG.[S]	1xPhospho [S]	56	P02671	P02671 1xPhospho [S]	Fibrinogen alpha chain OS=Homo sapiens OX=9606 GN=FGA PE=1 SV=2	0	3182.36	31	48464534			1.72635e+06	5827787	8.41769e+06	3.38768e+06	1.57433e+07	25543627		2.21209e+06	55676.2	1.8703e+06		3.23248e+06	1.97194e+06	129073		19418981	1.57852e+07	387206		919300	2.71194e+06	5.52273e+06	1.06171e+06	11234436	377359	2.15418e+06	4.03832e+06	3.36431e+06	149244	3.78733e+06	1.26417e+07		159985		352275	195092		12153205
[G].SPRPGSTGTWNPGSSERGSAGHWTSESSVSGST.[G]	1xPhospho [S]	24	P02671	P02671 1xPhospho [S]	Fibrinogen alpha chain OS=Homo sapiens OX=9606 GN=FGA PE=1 SV=2	0	3370.44	33	4.26156e+06				296299	826757		1.7096e+06	2.11768e+06				82626.9		146042				1.96318e+06	861270				87077	259836	96532.9	581708		43531.5	126665			76264.2	576600							1.02032e+06
[G].SPRPGSTGTWNPGSSERGSAGHWTSESSVSGSTG.[Q]	1xPhospho [S]	57	P02671	P02671 1xPhospho [S]	Fibrinogen alpha chain OS=Homo sapiens OX=9606 GN=FGA PE=1 SV=2	0	3427.46	34	20284876				986008	3.41094e+06	743896	6.70874e+06	11088884	26769.3	412910		514930		582490	267097	18650.1	35856.9	8.60537e+06	6815831	36601.1	61283.9	55041.8	552945	1.90804e+06	136921	4.62369e+06		587267	746832	412138	28651.9	1.00918e+06	5.0569e+06		20366.1					4.87974e+06
[G].SPRPGSTGTWNPGSSERGSAGHWTSESSVSGSTGQ.[W]	1xPhospho [S]	22	P02671	P02671 1xPhospho [S]	Fibrinogen alpha chain OS=Homo sapiens OX=9606 GN=FGA PE=1 SV=2	0	3555.52	35							79867.2		873975										631290	656072					182927					45935.2	30458.6			440747
[G].SPRPGSTGTWNPGSSERGSAGHWTSESSVSGSTGQWH.[S]	1xPhospho [S]	18	P02671	P02671 1xPhospho [S]	Fibrinogen alpha chain OS=Homo sapiens OX=9606 GN=FGA PE=1 SV=2	0	3878.65	37	6265599					1495848		996022	998537					19189.6					1.16409e+06	781745	49551.8	34574.2			109012					27191.7			122005	548264							319050
[G].SPRPGSTGTWNPGSSERGSAGHWTSESSVSGSTGQWHS.[E]	1xPhospho [S]	3	P02671	P02671 1xPhospho [S]	Fibrinogen alpha chain OS=Homo sapiens OX=9606 GN=FGA PE=1 SV=2	0	3965.69	38
[G].SPRPGSTGTWNPGSSERGSAGHWTSESSVSGSTGQWHSES.[G]	1xPhospho [S]	13	P02671	P02671 1xPhospho [S]	Fibrinogen alpha chain OS=Homo sapiens OX=9606 GN=FGA PE=1 SV=2	0	4181.76	40	4.67545e+06					798880		1.47268e+06	2.03114e+06										1.74981e+06	1.39732e+06					75149.2		786939							450290
[G].SPRPGSTGTWNPGSSERGSAGHWTSESSVSGSTGQWHSESGS.[F]	1xPhospho [S]	10	P02671	P02671 1xPhospho [S]	Fibrinogen alpha chain OS=Homo sapiens OX=9606 GN=FGA PE=1 SV=2	0	4325.81	42	1.96971e+06																			729400									54988.6
[G].SPRPGSTGTWNPGSSERGSAGHWTSESSVSGSTGQWHSESGSF.[R]	1xPhospho [S]	2	P02671	P02671 1xPhospho [S]	Fibrinogen alpha chain OS=Homo sapiens OX=9606 GN=FGA PE=1 SV=2	0	4472.88	43
[G].SPRPGSTGTWNPGSSERGSAGHWTSESSVSGSTGQWHSESGSFRP.[D]	1xPhospho [S]	7	P02671	P02671 1xPhospho [S]	Fibrinogen alpha chain OS=Homo sapiens OX=9606 GN=FGA PE=1 SV=2	0	4726.04	45	3.72303e+06					609518		1.68149e+06											1.27478e+06	933086							195368							392092
[G].SPRPGSTGTWNPGSSERGSAGHWTSESSVSGSTGQWHSESGSFRPDS.[P]	1xPhospho [S]	3	P02671	P02671 1xPhospho [S]	Fibrinogen alpha chain OS=Homo sapiens OX=9606 GN=FGA PE=1 SV=2	0	4928.1	47
[G].SPSGEVSHPRKT.[R]	1xPhospho [S]	101	P02765	P02765 1xPhospho [S]	Alpha-2-HS-glycoprotein OS=Homo sapiens OX=9606 GN=AHSG PE=1 SV=1	0	1361.62	12	8.48091e+06	2.05778e+07	1.2884e+08	3.9464e+07	7.29356e+07	1.48498e+07	1.56684e+07	3.83883e+07	3.83705e+07	8.92753e+06	5.0473e+07	2.99088e+07	4.42967e+07	1.38148e+07	3.74437e+07	7.75914e+07	5.34805e+06	564156	3.13936e+07	3.35454e+07	2.04596e+07	1.58701e+07	4.82632e+07	6.35841e+06	9.7213e+06	3.19922e+07	1.61861e+07	2.05513e+07	4.52452e+07	1.20889e+08	1.86531e+07	3.33224e+07	8.43526e+06	2.27948e+07	1.34791e+06	2.41336e+07	34843.9	5.26663e+07	5.26812e+06	2.74212e+07	7.77765e+06
[D].SQELSKVSREFHSHEFHSHED.[M]	1xPhospho [S]	2	P10451	P10451 1xPhospho [S]	Osteopontin OS=Homo sapiens OX=9606 GN=SPP1 PE=1 SV=1	0	2632.12	21						953147													660626
[G].SSERGSAGHWTSE.[S]	1xPhospho [S]	43	P02671	P02671 1xPhospho [S]	Fibrinogen alpha chain OS=Homo sapiens OX=9606 GN=FGA PE=1 SV=2	0	1470.56	13	8.4331e+06	2.02394e+06	418326	1.36132e+06	5.83444e+06	3.52865e+06	2.798e+06	1.66361e+06	8.02069e+06	462709	3.89917e+06	615350	995034	321323	2.5516e+06	1.43118e+06	6154.56		1.92119e+06	1.95798e+06	601120	114414	740770	1.57358e+06	3.32184e+06	1.81953e+06	3.71364e+06		1.61341e+06	2.40023e+06	3.28407e+06	547678	1.95211e+06	7.44361e+06				312662			1.87403e+06
[G].SSERGSAGHWTSES.[S]	1xPhospho [S]	16	P02671	P02671 1xPhospho [S]	Fibrinogen alpha chain OS=Homo sapiens OX=9606 GN=FGA PE=1 SV=2	0	1557.6	14	5.17774e+06	1.16575e+06	395444	1.05574e+06	3.05824e+06	3.0052e+06	1.95737e+06	1.25247e+06	4.9907e+06	332825	2.90131e+06	529851	478858	286238	1.54051e+06	1.26176e+06			1.2747e+06	1.3921e+06	427160	172064	514111	810405	2.15414e+06	1.22408e+06	2.96369e+06	168928	1.09414e+06	1.14073e+06	1.86052e+06	386319	1.36311e+06	3.85284e+06	94370.3	103970		227039	246392	156342	1.39879e+06
[G].SSERGSAGHWTSESS.[V]	1xPhospho [S]	9	P02671	P02671 1xPhospho [S]	Fibrinogen alpha chain OS=Homo sapiens OX=9606 GN=FGA PE=1 SV=2	0	1644.63	15	1.89485e+06	439305	161148	345949	1.65906e+06	1.10916e+06	665676	450264	2.64042e+06	121589	1.00146e+06	167975	221562	99663	611219	399313			522499	531683	158756	36922.9	207576	371337	1.16762e+06	487739	938279	72355	451442	657022	1.08364e+06	158095	577956	1.95367e+06	56821.3	31465.2		110603	93254.7	52242.3	584088
[G].SSERGSAGHWTSESSV.[S]	1xPhospho [S]	28	P02671	P02671 1xPhospho [S]	Fibrinogen alpha chain OS=Homo sapiens OX=9606 GN=FGA PE=1 SV=2	0	1743.7	16	2.32242e+06	198315	32880.1	484349	849875	846816	840982	521965	1.26993e+06	94825.4	714971	158373	218865	50659.2	483572	465070	49523.5	48764.6	517019	578763	158683	86621.9	73396.9	109308	296439	191283	819392	72665.6	350582	391307	739173	143688	323100	1.02558e+06	61200.4	77557.7		86853.1	113515	25457.4	677899
[G].SSERGSAGHWTSESSVS.[G]	1xPhospho [S]	120	P02671	P02671 1xPhospho [S]	Fibrinogen alpha chain OS=Homo sapiens OX=9606 GN=FGA PE=1 SV=2	0	1830.73	17	12668411	3.93152e+06	449841	2.77033e+06	5.62717e+06	4.94008e+06	4.46611e+06	3109578	7.24545e+06	756492	4.77089e+06	1.37674e+06	1.92872e+06	922677	3.22007e+06	3.1916e+06	252523	336150	2.98315e+06	3.68706e+06	1.46482e+06	583834	1.2035e+06	2.01504e+06	4.07318e+06	2960504	4.82173e+06	847535	2.42276e+06	2784667	5.49909e+06	1.46233e+06	2.70876e+06	5.94895e+06	660214	581825	99243	587528	1.31075e+06	375878	3.95283e+06
[G].SSERGSAGHWTSESSVSGS.[T]	1xPhospho [S]	131	P02671	P02671 1xPhospho [S]	Fibrinogen alpha chain OS=Homo sapiens OX=9606 GN=FGA PE=1 SV=2	0	1974.78	19	7.02029e+06	1.34036e+06	309459	1.27698e+06	3.90709e+06	3200611	3.02346e+06	2.41188e+06	5.2476e+06	264900	3.03453e+06	672939	966775	379206	2.2652e+06	2.17808e+06	54883.2	71939.9	1.89516e+06	2418277	737190	274013	744826	1.08964e+06	2.43183e+06	1.79642e+06	2.87689e+06	516226	1656531	1990244	2.83608e+06	710848	1.41205e+06	4229367	258458	200231	43928.3	385047	421116	153024	1.95328e+06
[G].SSERGSAGHWTSESSVSGST.[G]	1xPhospho [S]	100	P02671	P02671 1xPhospho [S]	Fibrinogen alpha chain OS=Homo sapiens OX=9606 GN=FGA PE=1 SV=2	0	2075.83	20	8547646	1.11056e+06	359587	1.27912e+06	2.49388e+06	2.53773e+06	2.08174e+06	1927853	4.00839e+06	316138	1.9717e+06	441273	675966	352462	1.37716e+06	1.36078e+06	131995	96692.3	2.05225e+06	1.88086e+06	630125	193493	444785	805787	1.82255e+06	1.0498e+06	2.39176e+06	92564.6	1.10693e+06	1.25006e+06	2.08361e+06	684219	1.03157e+06	3.24334e+06	267502	220332		237402	632670	197463	2.01754e+06
[G].SSERGSAGHWTSESSVSGSTG.[Q]	1xPhospho [S]	163	P02671	P02671 1xPhospho [S]	Fibrinogen alpha chain OS=Homo sapiens OX=9606 GN=FGA PE=1 SV=2	0	2132.85	21	34234969	4.89372e+06	1.70338e+06	5817676	10948024	1.12109e+07	9.04829e+06	7.57047e+06	1.79831e+07	1621902	8770657	2.39099e+06	3.44606e+06	2.29497e+06	5.13408e+06	6.18641e+06	729975	623141	8.27694e+06	8.4527e+06	3.1505e+06	1.16427e+06	1.97169e+06	3.12192e+06	8.39631e+06	5.58683e+06	9.90064e+06	1.17657e+06	5.2284e+06	5.90926e+06	9.67853e+06	3.05763e+06	4.91332e+06	1.28655e+07	1.25575e+06	1.25784e+06	164074	1.16813e+06	3.63084e+06	898655	10041356
[G].SSERGSAGHWTSESSVSGSTGQ.[W]	1xPhospho [S]	90	P02671	P02671 1xPhospho [S]	Fibrinogen alpha chain OS=Homo sapiens OX=9606 GN=FGA PE=1 SV=2	0	2260.91	22	5.69093e+06	845969	335503	938986	1900857	1.91812e+06	1.45424e+06	1.29068e+06	2.77261e+06	220653	1.62331e+06	332001	541914	251569	803625	1.05471e+06			1.41841e+06	1.51903e+06	452442	188664	309044	516832	1.45118e+06	866202	1.61835e+06	180533	907705	1.05273e+06	1.49225e+06	530545	879971	2.36303e+06	139174	137171		201045	527919	164880	1.36366e+06
[G].SSERGSAGHWTSESSVSGSTGQW.[H]	1xPhospho [S]	11	P02671	P02671 1xPhospho [S]	Fibrinogen alpha chain OS=Homo sapiens OX=9606 GN=FGA PE=1 SV=2	0	2446.99	23	2.00328e+06		25612.8	11966.2		1.02616e+06		166202	1.62106e+06		13324.9								752273	1.04377e+06					156394		841912	17007.8		21356.5	10491.9	30321	98988.2	863685							579263
[G].SSERGSAGHWTSESSVSGSTGQWH.[S]	1xPhospho [S]	78	P02671	P02671 1xPhospho [S]	Fibrinogen alpha chain OS=Homo sapiens OX=9606 GN=FGA PE=1 SV=2	0	2584.05	24	7.85926e+06	131438	64982.6	272060	989838	1.97811e+06	699356	2.22843e+06	4.54346e+06		421838	17039.1	343236		343197	313712	22603		2.32989e+06	2.11339e+06	45872.1		79906.4	285141	937537	216027	1.81446e+06		362249	498034	542449	62501.4	322040	2.20208e+06		54436.4	17560.9	55434.4	114620		1.64397e+06
[G].SSERGSAGHWTSESSVSGSTGQWHS.[E]	1xPhospho [S]	63	P02671	P02671 1xPhospho [S]	Fibrinogen alpha chain OS=Homo sapiens OX=9606 GN=FGA PE=1 SV=2	0	2671.08	25	4.34172e+06	59181.3	21635.5	92259.7	473978	1.33703e+06	340724	1.12387e+06	1987392		183838		160694		176268				1.26117e+06	1.05772e+06	41028.1		40146.3	115763	528767	102914	982340		211324	228373	227064		197164	1.22934e+06							931187
[G].SSERGSAGHWTSESSVSGSTGQWHSES.[G]	1xPhospho [S]	97	P02671	P02671 1xPhospho [S]	Fibrinogen alpha chain OS=Homo sapiens OX=9606 GN=FGA PE=1 SV=2	0	2887.16	27	1.11943e+07	90577.1	82051.3	281159	1.47206e+06	3.35721e+06	1.03372e+06	2.69731e+06	5.76938e+06		612070	31859.5	419830	38750.9	404704	389638			2.90963e+06	2.11007e+06			61687	450948	1.34865e+06	357512	2.23004e+06		499315	676213	659667		441132	3.41859e+06				69748.1			1.91342e+06
[G].SSERGSAGHWTSESSVSGSTGQWHSESGSF.[R]	1xPhospho [S]	23	P02671	P02671 1xPhospho [S]	Fibrinogen alpha chain OS=Homo sapiens OX=9606 GN=FGA PE=1 SV=2	0	3178.28	30								196952	494651										415717		111002									68419.8		255845
[G].SSERGSAGHWTSESSVSGSTGQWHSESGSFR.[P]	1xPhospho [S]	35	P02671	P02671 1xPhospho [S]	Fibrinogen alpha chain OS=Homo sapiens OX=9606 GN=FGA PE=1 SV=2	0	3334.38	31	7.09922e+06			16605		1429007	21114.9	2.02316e+06	3.82236e+06	26444.7	28145.2	37947	128011						2.22689e+06	1.76539e+06			15919.4				1.09625e+06	109378	27803	87773.9	18500.1	45556.4		1.37653e+06		22937.3	88135.5	12343.9			879063
[G].SSERGSAGHWTSESSVSGSTGQWHSESGSFRP.[D]	1xPhospho [S]	38	P02671	P02671 1xPhospho [S]	Fibrinogen alpha chain OS=Homo sapiens OX=9606 GN=FGA PE=1 SV=2	0	3431.43	32	1.76545e+07			47994.5		3.15682e+06	283063	5.04438e+06	6.8557e+06			61419.2				172441			4.88595e+06	4.53399e+06					63135.9		2.01136e+06							1.67333e+06							592223
[G].SSERGSAGHWTSESSVSGSTGQWHSESGSFRPDS.[P]	1xPhospho [S]	18	P02671	P02671 1xPhospho [S]	Fibrinogen alpha chain OS=Homo sapiens OX=9606 GN=FGA PE=1 SV=2	0	3633.49	34	3.30505e+06					977103	32143	1.18439e+06	1.85732e+06										1.08261e+06	619024					180768		401818							782791							204746
[G].SSERGSAGHWTSESSVSGSTGQWHSESGSFRPDSP.[G]	1xPhospho [S]	27	P02671	P02671 1xPhospho [S]	Fibrinogen alpha chain OS=Homo sapiens OX=9606 GN=FGA PE=1 SV=2	0	3730.54	35	3898681			9916.47		1.10407e+06		1289627	2.23113e+06										1.34364e+06	1.01896e+06							796286							872252							383601
[G].SSERGSAGHWTSESSVSGSTGQWHSESGSFRPDSPG.[S]	1xPhospho [S]	58	P02671	P02671 1xPhospho [S]	Fibrinogen alpha chain OS=Homo sapiens OX=9606 GN=FGA PE=1 SV=2	0	3787.56	36
[G].SSERGSAGHWTSESSVSGSTGQWHSESGSFRPDSPGS.[G]	1xPhospho [S]	37	P02671	P02671 1xPhospho [S]	Fibrinogen alpha chain OS=Homo sapiens OX=9606 GN=FGA PE=1 SV=2	0	3874.6	37	10075164		27394.2			2952531	113278	2.68028e+06	5.20465e+06				185254			101858		14954.7	2584299	2898819	29230.2			50686.6	321487		2.17475e+06	98958						3.66272e+06							1.36761e+06
[G].SSERGSAGHWTSESSVSGSTGQWHSESGSFRPDSPGSG.[N]	1xPhospho [S]	71	P02671	P02671 1xPhospho [S]	Fibrinogen alpha chain OS=Homo sapiens OX=9606 GN=FGA PE=1 SV=2	0	3931.62	38	3.81219e+07				245869	9190101	29238.7	11377523	16376368										1.40322e+07	10318924				424847	1.69498e+06		6.85619e+06						112011	9194158							4.94063e+06
[G].SSERGSAGHWTSESSVSGSTGQWHSESGSFRPDSPGSGN.[A]	1xPhospho [S]	20	P02671	P02671 1xPhospho [S]	Fibrinogen alpha chain OS=Homo sapiens OX=9606 GN=FGA PE=1 SV=2	0	4045.66	39						756497		1.93683e+06	2.17699e+06										2134899	984068							584399							1.51786e+06							989847
[G].SSERGSAGHWTSESSVSGSTGQWHSESGSFRPDSPGSGNA.[R]	1xPhospho [S]	25	P02671	P02671 1xPhospho [S]	Fibrinogen alpha chain OS=Homo sapiens OX=9606 GN=FGA PE=1 SV=2	0	4116.7	40						1540728		2.20034e+06	2455498										2.27595e+06	1.5869e+06							611016							1.57922e+06
[G].SSERGSAGHWTSESSVSGSTGQWHSESGSFRPDSPGSGNAR.[P]	1xPhospho [S]	30	P02671	P02671 1xPhospho [S]	Fibrinogen alpha chain OS=Homo sapiens OX=9606 GN=FGA PE=1 SV=2	0	4272.8	41	8.46071e+06				62276.1	1.72243e+06	74987.4	1.96986e+06	3.49967e+06		72482.6	13162.3	35624.3		46835.2		15603.6		2.92143e+06	1.95747e+06						32060	1.33394e+06		26697.1	43759.6	43386.5			1.77644e+06				30985.5	57505.2		1.30275e+06
[G].SSERGSAGHWTSESSVSGSTGQWHSESGSFRPDSPGSGNARP.[N]	1xPhospho [S]	13	P02671	P02671 1xPhospho [S]	Fibrinogen alpha chain OS=Homo sapiens OX=9606 GN=FGA PE=1 SV=2	0	4369.85	42	892427					392328			1.00218e+06										937748								494653							573309
[G].SSERGSAGHWTSESSVSGSTGQWHSESGSFRPDSPGSGNARPN.[N]	1xPhospho [S]	31	P02671	P02671 1xPhospho [S]	Fibrinogen alpha chain OS=Homo sapiens OX=9606 GN=FGA PE=1 SV=2	0	4483.89	43	8.24104e+06					1.30439e+06		1.66094e+06	3.87169e+06										2.24793e+06	2.08852e+06							978065							1.88846e+06							1.04365e+06
[G].SSERGSAGHWTSESSVSGSTGQWHSESGSFRPDSPGSGNARPNN.[P]	1xPhospho [S]	26	P02671	P02671 1xPhospho [S]	Fibrinogen alpha chain OS=Homo sapiens OX=9606 GN=FGA PE=1 SV=2	0	4597.94	44	4.15454e+06				33258	324120	25241.7	1.0538e+06	1.54481e+06				34401.8				8782.21		972879	1.16294e+06							796545		25583.9					1.17062e+06							805261
[G].SSERGSAGHWTSESSVSGSTGQWHSESGSFRPDSPGSGNARPNNP.[D]	1xPhospho [S]	17	P02671	P02671 1xPhospho [S]	Fibrinogen alpha chain OS=Homo sapiens OX=9606 GN=FGA PE=1 SV=2	0	4694.99	45	3459131					720450		937899	1.33151e+06										1.05113e+06	1.01891e+06							490813							819950
[G].SSERGSAGHWTSESSVSGSTGQWHSESGSFRPDSPGSGNARPNNPD.[W]	1xPhospho [S]	86	P02671	P02671 1xPhospho [S]	Fibrinogen alpha chain OS=Homo sapiens OX=9606 GN=FGA PE=1 SV=2	0	4810.02	46	121774678				1.01459e+06	2.67835e+07	391367	2.80491e+07	4.79698e+07				903745		309470	345244			34485539	2.94877e+07				481450	2.99855e+06		18840981		1.03242e+06					2.67088e+07							1.40902e+07
[G].SSGPGSTGSWNSGSSGTGSTGNQNPGSPRPGSTGTWNPGSSERG.[S]	1xPhospho [S]	38	P02671	P02671 1xPhospho [S]	Fibrinogen alpha chain OS=Homo sapiens OX=9606 GN=FGA PE=1 SV=2	0	4215.76	44	6509685					862523	907919		3076082		120925		36188.6		750553	171506	33547.3		4.15372e+06	1.63046e+06	76636.5		207224	260738	280483	73380.2		72837.9	130776	1.19096e+06	214916	160572	731188	2.57944e+06
[G].SSGTGSTGNQNPGSPRPGSTGTWNPGSS.[E]	1xPhospho [S]	69	P02671	P02671 1xPhospho [S]	Fibrinogen alpha chain OS=Homo sapiens OX=9606 GN=FGA PE=1 SV=2	0	2712.13	28	2.9368e+06	655978		315528	1.29768e+06	756259	682610	1.04073e+06	1.5382e+06	220591	994420	316674	293570	180664	639329	482401	110635	117379	1.06474e+06	1.07687e+06	691346	466244	233727	423246	1.06536e+06	479288	1.0669e+06	471711	404249	737799	991592	254503	1.05451e+06	1.13114e+06	124398	210146	218395	265475	219501	125943	643483
[G].SSGTGSTGNQNPGSPRPGSTGTWNPGSSE.[R]	1xPhospho [S]	28	P02671	P02671 1xPhospho [S]	Fibrinogen alpha chain OS=Homo sapiens OX=9606 GN=FGA PE=1 SV=2	0	2841.17	29	1.61646e+06	716224	287968	437968	1.29606e+06	889660	705830	658310	1.55762e+06	319716	1.04971e+06	386122	305751	296971	625688	641996	127922	156056	507453	584912	750838	504264	257263	529820	1.20232e+06	624211	1.18542e+06	456198	449264	953612	999900	311936	950827	1.11836e+06	227267	231242	226989	261996	356108	202628	779451
[G].SSGTGSTGNQNPGSPRPGSTGTWNPGSSERG.[S]	1xPhospho [S]	32	P02671	P02671 1xPhospho [S]	Fibrinogen alpha chain OS=Homo sapiens OX=9606 GN=FGA PE=1 SV=2	0	3054.29	31				18593.8	35601.6		27883.7										9827				308455	160905	28631	50718.2	66049.9			36373.9		31592.6	19333.7				14748.1	18969.2	22437.9		13327.2	23373.3
[G].SSGTGSTGNQNPGSPRPGSTGTWNPGSSERGSA.[G]	1xPhospho [S]	59	P02671	P02671 1xPhospho [S]	Fibrinogen alpha chain OS=Homo sapiens OX=9606 GN=FGA PE=1 SV=2	0	3212.36	33	8619878	1.12766e+06	556907	1105010	3.0593e+06	2.5197e+06	2.2086e+06	2.88162e+06	4619873	250752	2.65347e+06	780764	803086	351060	1873068	1.25867e+06	272982		3.2054e+06	3.42101e+06	1.74008e+06	1.22376e+06	1.09888e+06	1.41332e+06	3.46038e+06	1.28295e+06	3.26064e+06	1.48153e+06	988379	2.18513e+06	2467763	502039	2.95079e+06	3.21358e+06	119743	522504	360076	791419	779022	220103	4.17743e+06
[G].SSGTGSTGNQNPGSPRPGSTGTWNPGSSERGSAG.[H]	1xPhospho [S]	54	P02671	P02671 1xPhospho [S]	Fibrinogen alpha chain OS=Homo sapiens OX=9606 GN=FGA PE=1 SV=2	0	3269.38	34	75147.6		17586																	65785.6	474549	226254					46435
[G].SSGTGSTGNQNPGSPRPGSTGTWNPGSSERGSAGH.[W]	1xPhospho [S]	59	P02671	P02671 1xPhospho [S]	Fibrinogen alpha chain OS=Homo sapiens OX=9606 GN=FGA PE=1 SV=2	0	3406.44	35	3.45804e+06	130326		210135	583872	957109	501544	767350	1.43359e+06		749826	95757.7	159003		400968	206011	57517.1		1.03347e+06	1.12861e+06	342978	32250	179108		791839	226451	990589	282999	220878	473224	466323	92491.9	758328	833427				138977	137513		1.56492e+06
[G].SSGTGSTGNQNPGSPRPGSTGTWNPGSSERGSAGHW.[T]	1xPhospho [S]	19	P02671	P02671 1xPhospho [S]	Fibrinogen alpha chain OS=Homo sapiens OX=9606 GN=FGA PE=1 SV=2	0	3592.52	36	1.52306e+06				191367	243246	96741.3	574990	709934		109222		81177		126976				648533						160788	46936.2	429669			190576	164948		162795	379446							396371
[G].SSGTGSTGNQNPGSPRPGSTGTWNPGSSERGSAGHWT.[S]	1xPhospho [S]	2	P02671	P02671 1xPhospho [S]	Fibrinogen alpha chain OS=Homo sapiens OX=9606 GN=FGA PE=1 SV=2	0	3693.57	37	1.85329e+06			53458.2	180457		155595	419629				34592.2			147226				537763	500734	229621			140619	248132		314313			157920	180197		140227	321357				94787.3	79882.8
[G].SSGTGSTGNQNPGSPRPGSTGTWNPGSSERGSAGHWTSE.[S]	1xPhospho [S]	33	P02671	P02671 1xPhospho [S]	Fibrinogen alpha chain OS=Homo sapiens OX=9606 GN=FGA PE=1 SV=2	0	3909.64	39	5302897			290318	781443	497849	452688	2.15741e+06	1.9907e+06		439033				496851	337919	31562.1		2.18386e+06	2.1384e+06	119119		164018	618956	963088	233463	1.66412e+06	125789	295334	413234	532310		643995	1.39875e+06				101998			1.68136e+06
[G].SSGTGSTGNQNPGSPRPGSTGTWNPGSSERGSAGHWTSES.[S]	1xPhospho [S]	25	P02671	P02671 1xPhospho [S]	Fibrinogen alpha chain OS=Homo sapiens OX=9606 GN=FGA PE=1 SV=2	0	3996.68	40	3949419			185040	530899		282714	1.09221e+06	1.5206e+06		383918				380830	256129	30383.6		1.42128e+06	684880	100740		112492	184792	691776	216836	842901		223512	488251	457565		484141	980917				28744.2			1.14713e+06
[G].SSGTGSTGNQNPGSPRPGSTGTWNPGSSERGSAGHWTSESSVS.[G]	1xPhospho [S]	24	P02671	P02671 1xPhospho [S]	Fibrinogen alpha chain OS=Homo sapiens OX=9606 GN=FGA PE=1 SV=2	0	4269.81	43				246227	529588		482491		1.37046e+06		346021		223033		415168	303588			1.5156e+06	1.15601e+06				522678	740214	160389	936873			499364	635131		541320	1.15829e+06							1.36388e+06
[G].SSGTGSTGNQNPGSPRPGSTGTWNPGSSERGSAGHWTSESSVSGST.[G]	1xPhospho [S]	4	P02671	P02671 1xPhospho [S]	Fibrinogen alpha chain OS=Homo sapiens OX=9606 GN=FGA PE=1 SV=2	0	4514.91	46	816896							283651											979764	718047									35824.7												440007
[K].SSPFKVSPLT.[F]	1xPhospho [S]	2	O95810	O95810 1xPhospho [S]	Caveolae-associated protein 2 OS=Homo sapiens OX=9606 GN=CAVIN2 PE=1 SV=3	0	1142.55	10	98509.1						5083.78					18627.4						10577.3			22088.5					55949.1					6193.05			23311.7	44263.8		8511.71		28593.5
[E].SSVSGSTGQWHSESGSFRPD.[S]	1xPhospho [S]	10	P02671	P02671 1xPhospho [S]	Fibrinogen alpha chain OS=Homo sapiens OX=9606 GN=FGA PE=1 SV=2	0	2174.88	20	368780				124607	128633	55200.4	78431.3	138380	21093.8	55923.9		29592			45154.6			98052.6		28718.8				62523.7		110068		44494.6	60051.2	91442.8		80108.4	83021.3							78494.1
[Y].SSYLQQESRSKAKYSYFQGD.[S]	1xPhospho [S]	2	P56645	P56645 1xPhospho [S]	Period circadian protein homolog 3 OS=Homo sapiens OX=9606 GN=PER3 PE=1 SV=4	0	2452.08	20				41614.2	122186		39800.4					13656.1	122405	37755.6	41338	284662		26418						523796	61249				6745.82		26527.1										592038
[G].STGNQNPGSPRPGSTGTWNPGSS.[E]	1xPhospho [S]	122	P02671	P02671 1xPhospho [S]	Fibrinogen alpha chain OS=Homo sapiens OX=9606 GN=FGA PE=1 SV=2	0	2322.97	23	3.59017e+06	709347	333996	423328	1.51104e+06	1.02623e+06	849003	507343	1.69235e+06	295612	1.33076e+06	420407	307501	194433	773633	596373	132738		1.26294e+06	1363322	821706	587560	348603	323317	1.2283e+06	755886	1.38311e+06	453289	506903	964982	1.13686e+06	304231	1.0541e+06	1.39242e+06	214076	257456	231767	283257	315096	191272	995192
[G].STGNQNPGSPRPGSTGTWNPGSSE.[R]	1xPhospho [S]	85	P02671	P02671 1xPhospho [S]	Fibrinogen alpha chain OS=Homo sapiens OX=9606 GN=FGA PE=1 SV=2	0	2452.02	24	4.38858e+06	931245	393158	612044	1.78878e+06	1.15666e+06	1079016	1.19868e+06	1.97157e+06	414749	1.45664e+06	482907	391862	220970	888233	933947	149744	295262	1.33437e+06	1.24933e+06	868328	574536	374434	652975	1.57401e+06	944393	1.64381e+06	724349	652520	1.19958e+06	1.42163e+06	375254	1.20267e+06	1.75983e+06	331936	291295	229600	408430	525770	228963	1.12916e+06
[G].STGNQNPGSPRPGSTGTWNPGSSER.[G]	1xPhospho [S]	65	P02671	P02671 1xPhospho [S]	Fibrinogen alpha chain OS=Homo sapiens OX=9606 GN=FGA PE=1 SV=2	0	2608.12	25	9663240	1734902	781179	1.27065e+06	3.70581e+06	2.7692e+06	2645425	3.09453e+06	4.88887e+06	398502	3.28037e+06	1.19103e+06	982105	655051	2.26592e+06	1.44191e+06	321539	140640	3.31319e+06	3.53863e+06	2005889	1.62338e+06	1.41482e+06	1.70745e+06	4.21507e+06	1.96102e+06	4.49941e+06	1.46453e+06	1.2785e+06	2844730	3.16112e+06	653314	3381300	4.11003e+06	222312	669990	385575	1024519	1.52004e+06	296156	4835019
[G].STGNQNPGSPRPGSTGTWNPGSSERG.[S]	1xPhospho [S]	54	P02671	P02671 1xPhospho [S]	Fibrinogen alpha chain OS=Homo sapiens OX=9606 GN=FGA PE=1 SV=2	0	2665.14	26	1.55323e+06				329553	303786	171430	306974	495435		295676				137720	74296			334134	380062			95864.3		315517		360972				174766		290907	367474							506556
[G].STGNQNPGSPRPGSTGTWNPGSSERGS.[A]	1xPhospho [S]	64	P02671	P02671 1xPhospho [S]	Fibrinogen alpha chain OS=Homo sapiens OX=9606 GN=FGA PE=1 SV=2	0	2752.17	27	3.45772e+06	668510	236921	366692	1.38025e+06	1.03456e+06	981032	1.1427e+06	1.92677e+06	222521	1.25877e+06	463425	392734		1.01179e+06	487148	88863.5		1.29978e+06	1411444	637591	500942	472225	1.00735e+06	1.81887e+06	707191	1717955	437766	442393	1.12698e+06	1.14756e+06	145900	1.20267e+06	1.56628e+06	86900.2	218231		428532	518360	85592.9	1.67193e+06
[G].STGNQNPGSPRPGSTGTWNPGSSERGSA.[G]	1xPhospho [S]	42	P02671	P02671 1xPhospho [S]	Fibrinogen alpha chain OS=Homo sapiens OX=9606 GN=FGA PE=1 SV=2	0	2823.21	28
[G].STGNQNPGSPRPGSTGTWNPGSSERGSAG.[H]	1xPhospho [S]	66	P02671	P02671 1xPhospho [S]	Fibrinogen alpha chain OS=Homo sapiens OX=9606 GN=FGA PE=1 SV=2	0	2880.23	29
[G].STGNQNPGSPRPGSTGTWNPGSSERGSAGH.[W]	1xPhospho [S]	83	P02671	P02671 1xPhospho [S]	Fibrinogen alpha chain OS=Homo sapiens OX=9606 GN=FGA PE=1 SV=2	0	3017.29	30	3.21873e+06	203108		312820	1.21626e+06	966908	760960	876534	1.94339e+06		928111	189461	262711		581224	359168	79728.2		1.27881e+06	1.40931e+06	427012	61259.7	327085	513633	1.51415e+06	456679	1.38159e+06	269944	327494	845919	786420		1.13678e+06	1383241		28777.7		210183	211236		2485474
[G].STGNQNPGSPRPGSTGTWNPGSSERGSAGHW.[T]	1xPhospho [S]	25	P02671	P02671 1xPhospho [S]	Fibrinogen alpha chain OS=Homo sapiens OX=9606 GN=FGA PE=1 SV=2	0	3203.37	31	3.15108e+06				203567	308599	48135.1	793364	816237		153708	26539.3	23131.7		191246		15436.5		1.32025e+06		68474.7		113840		258282	77115.4	904538	74746.1	258103	347861	351229		265726	740939					31890		837719
[G].STGNQNPGSPRPGSTGTWNPGSSERGSAGHWT.[S]	1xPhospho [S]	20	P02671	P02671 1xPhospho [S]	Fibrinogen alpha chain OS=Homo sapiens OX=9606 GN=FGA PE=1 SV=2	0	3304.42	32	1.77822e+06			84526.7	181589		209331	416350	645903		131716		63911.2		74159.5	29913.2			958382	721452					231940	58265.3	357258		73378.6	107456	214272		195926	508738							578674
[G].STGNQNPGSPRPGSTGTWNPGSSERGSAGHWTS.[E]	1xPhospho [S]	11	P02671	P02671 1xPhospho [S]	Fibrinogen alpha chain OS=Homo sapiens OX=9606 GN=FGA PE=1 SV=2	0	3391.45	33				69881.8			82516.8				57821.9														179338		319874			162894			88618.3	304478							293634
[G].STGNQNPGSPRPGSTGTWNPGSSERGSAGHWTSE.[S]	1xPhospho [S]	41	P02671	P02671 1xPhospho [S]	Fibrinogen alpha chain OS=Homo sapiens OX=9606 GN=FGA PE=1 SV=2	0	3520.49	34	6158998			360056	1.18571e+06	950617	734595	2.27048e+06	3.1068e+06		664852	41942.2	370535		614330	273889	24572.9		2.57439e+06	2.4037e+06	148391		183439	414899	999813	292782	1.33759e+06	109326	324464	776363	566438		814185	2.07001e+06				78612.2			2.34879e+06
[G].STGNQNPGSPRPGSTGTWNPGSSERGSAGHWTSES.[S]	1xPhospho [S]	15	P02671	P02671 1xPhospho [S]	Fibrinogen alpha chain OS=Homo sapiens OX=9606 GN=FGA PE=1 SV=2	0	3607.52	35	3.87946e+06			153352	660084	894650	409981	1.4292e+06	1.85583e+06		423479		163902		410192	238720			1.53957e+06	1.38508e+06	69293.5		95631.9	357858	552348	108228	915100	58413.6	222959	452044	518454		284689	1.28154e+06		15152.1		47313.3			1.1619e+06
[G].STGNQNPGSPRPGSTGTWNPGSSERGSAGHWTSESSVSGSTGQ.[W]	1xPhospho [S]	7	P02671	P02671 1xPhospho [S]	Fibrinogen alpha chain OS=Homo sapiens OX=9606 GN=FGA PE=1 SV=2	0	4310.84	43																								225559				42050.8	17574.2							11591.5
[G].STGNQNPGSPRPGSTGTWNPGSSERGSAGHWTSESSVSGSTGQWH.[S]	1xPhospho [S]	3	P02671	P02671 1xPhospho [S]	Fibrinogen alpha chain OS=Homo sapiens OX=9606 GN=FGA PE=1 SV=2	0	4633.97	45
[G].STGNQNPGSPRPGSTGTWNPGSSERGSAGHWTSESSVSGSTGQWHSES.[G]	1xPhospho [S]	4	P02671	P02671 1xPhospho [S]	Fibrinogen alpha chain OS=Homo sapiens OX=9606 GN=FGA PE=1 SV=2	0	4937.08	48
[G].STGSWNSGSSGTGSTGNQNPGSPRPGSTGTWNPGSSERGSA.[G]	1xPhospho [S]	21	P02671	P02671 1xPhospho [S]	Fibrinogen alpha chain OS=Homo sapiens OX=9606 GN=FGA PE=1 SV=2	0	3988.67	41						304929			1.17034e+06		156011				251376								60483.8	139586				34899.4	83333.6	435906	191499							48609.4
[G].STGSWNSGSSGTGSTGNQNPGSPRPGSTGTWNPGSSERGSAG.[H]	1xPhospho [S]	18	P02671	P02671 1xPhospho [S]	Fibrinogen alpha chain OS=Homo sapiens OX=9606 GN=FGA PE=1 SV=2	0	4045.69	42							470364				271425				453077				2.08732e+06	1.13133e+06			188185			32597.2			253762	556071	50949.3		144787	1.46131e+06				63729.2
[G].STGSWNSGSSGTGSTGNQNPGSPRPGSTGTWNPGSSERGSAGHWTSE.[S]	1xPhospho [S]	3	P02671	P02671 1xPhospho [S]	Fibrinogen alpha chain OS=Homo sapiens OX=9606 GN=FGA PE=1 SV=2	0	4685.95	47							65662.7												340029										130169	105684	127084			709254
[G].STGTWNPGSSERG.[S]	1xPhospho [S]	60	P02671	P02671 1xPhospho [S]	Fibrinogen alpha chain OS=Homo sapiens OX=9606 GN=FGA PE=1 SV=2	0	1415.56	13	34154700	13193317	4.4855e+06	8664579	15229270	11894673	11419798	10717768	15411642	7.35964e+06	15762050	5737290	4.06006e+06	6010452	10078574	9979440	1.41541e+06	7788446	12349291	11290017	7.46455e+06	8556318	4.53567e+06	6383688	14181584	9809533	13499465	5325455	6.81456e+06	8428669	15324922	5463084	11073739	14264525	5.27579e+06	3.79182e+06	3.9898e+06	3109195	7649608	3.85622e+06	10170647
[G].STGTWNPGSSERGS.[A]	1xPhospho [S]	55	P02671	P02671 1xPhospho [S]	Fibrinogen alpha chain OS=Homo sapiens OX=9606 GN=FGA PE=1 SV=2	0	1502.59	14	4762375	1.88291e+06	472976	999040	1.78939e+06	1.40234e+06	1198694	1.16754e+06	2.01189e+06	660133	1.81158e+06	616951	335567	450254	1.14822e+06	918359	103577	943765	1.2886e+06	1.12912e+06	934172	741981	351950	572399	1.35477e+06	1.09183e+06	1.47345e+06	426560	722991	1.05754e+06	1445673	541163	1.42496e+06	1.93074e+06	509913	283432	403757	299377	606669	431704	950506
[G].STGTWNPGSSERGSAG.[H]	1xPhospho [S]	72	P02671	P02671 1xPhospho [S]	Fibrinogen alpha chain OS=Homo sapiens OX=9606 GN=FGA PE=1 SV=2	0	1630.65	16	1.57637e+07	6.11207e+06	2.69567e+06	4.75016e+06	7.92387e+06	6.33436e+06	5.74504e+06	5.59628e+06	7397368	3.17791e+06	7.47008e+06	2.93343e+06	2.15769e+06	2.65437e+06	5.14665e+06	5.25632e+06	828045	3.51092e+06	5.87938e+06	6064552	4.28636e+06	4.22051e+06	2325582	2.72889e+06	6.67888e+06	6.3542e+06	7.00115e+06	2.71106e+06	3.91755e+06	5.04297e+06	7.71275e+06	2.67265e+06	6.50195e+06	7.72198e+06	2.69514e+06	2.27141e+06	1.84815e+06	1.80763e+06	3869452	1.96535e+06	5.90506e+06
[G].STGTWNPGSSERGSAGH.[W]	1xPhospho [S]	132	P02671	P02671 1xPhospho [S]	Fibrinogen alpha chain OS=Homo sapiens OX=9606 GN=FGA PE=1 SV=2	0	1767.71	17	4.03037e+06	1.40267e+06	535987	1.15024e+06	1.84754e+06	1.53957e+06	1.41723e+06	1.12985e+06	2126428	658792	1.90698e+06	583147	648260	838256	1.18946e+06	1.16452e+06	232825	223911	1.47951e+06	1.43854e+06	911101	752383	805656	664334	1.79505e+06	1.1883e+06	1.90272e+06	688489	889237	1.08833e+06	1.83566e+06	606930	1.76692e+06	1.78231e+06	370973	496566	156341	513945	1.22185e+06	325298	1.86228e+06
[G].STGTWNPGSSERGSAGHW.[T]	1xPhospho [S]	63	P02671	P02671 1xPhospho [S]	Fibrinogen alpha chain OS=Homo sapiens OX=9606 GN=FGA PE=1 SV=2	0	1953.79	18	3.43984e+06	571610	228813	505351	1.23143e+06	943479	880564	823099	1.67535e+06	172876	1.13671e+06	245941	372440	249221	807476	624992	85222.8		1.30816e+06	955305	398270	280602	359342	314825	1.02021e+06	642972	1.29161e+06	286589	435151	959299	1.07672e+06	239807	895783	1.38528e+06	69237.6	252290	48677.9	246858	335844	69418.8	1.10421e+06
[G].STGTWNPGSSERGSAGHWTSESSVSGSTGQWHSESGSFR.[P]	1xPhospho [S]	5	P02671	P02671 1xPhospho [S]	Fibrinogen alpha chain OS=Homo sapiens OX=9606 GN=FGA PE=1 SV=2	0	4134.72	39	4.18789e+06					559623	88995.9	4.50315e+06					47955							3.47524e+06				331786	489212		591258		14374.5				71710.8	355053		9728.41					205983
[G].STGTWNPGSSERGSAGHWTSESSVSGSTGQWHSESGSFRP.[D]	1xPhospho [S]	10	P02671	P02671 1xPhospho [S]	Fibrinogen alpha chain OS=Homo sapiens OX=9606 GN=FGA PE=1 SV=2	0	4231.78	40	5.27369e+06					922043		1.99081e+06	1.99757e+06										2436165	1674598		33501.4					690560		14621		9045.34		58258.7	504934		11394.4		14948.9	18852.5	23921.4
[G].STGTWNPGSSERGSAGHWTSESSVSGSTGQWHSESGSFRPDS.[P]	1xPhospho [S]	6	P02671	P02671 1xPhospho [S]	Fibrinogen alpha chain OS=Homo sapiens OX=9606 GN=FGA PE=1 SV=2	0	4433.84	42
[G].STGTWNPGSSERGSAGHWTSESSVSGSTGQWHSESGSFRPDSP.[G]	1xPhospho [S]	6	P02671	P02671 1xPhospho [S]	Fibrinogen alpha chain OS=Homo sapiens OX=9606 GN=FGA PE=1 SV=2	0	4530.89	43	917339					246947		247800	812980								7760.92	15820.4	250430	224006							301006				13265.6	14053.9		375202						22143.1
[G].STGTWNPGSSERGSAGHWTSESSVSGSTGQWHSESGSFRPDSPG.[S]	1xPhospho [S]	33	P02671	P02671 1xPhospho [S]	Fibrinogen alpha chain OS=Homo sapiens OX=9606 GN=FGA PE=1 SV=2	0	4587.91	44	1.51133e+07					3.96975e+06	32345.7	5.39461e+06	7.53213e+06				99166.7		24956.3		6362.25		6.62412e+06	6.62966e+06	68586.5	38996.5	13372.9	63838.6	140868		4.13437e+06						94249.3	4.4461e+06							1237956
[G].STGTWNPGSSERGSAGHWTSESSVSGSTGQWHSESGSFRPDSPGS.[G]	1xPhospho [S]	14	P02671	P02671 1xPhospho [S]	Fibrinogen alpha chain OS=Homo sapiens OX=9606 GN=FGA PE=1 SV=2	0	4674.94	45	3.55207e+06					930528			1.31235e+06										2.04497e+06	1.28608e+06							423159							351403							232693
[G].STGTWNPGSSERGSAGHWTSESSVSGSTGQWHSESGSFRPDSPGSGNA.[R]	1xPhospho [S]	6	P02671	P02671 1xPhospho [S]	Fibrinogen alpha chain OS=Homo sapiens OX=9606 GN=FGA PE=1 SV=2	0	4917.04	48
[G].STSYGTGSETESPRNPSSA.[G]	1xPhospho [S]	23	P02671	P02671 1xPhospho [S]	Fibrinogen alpha chain OS=Homo sapiens OX=9606 GN=FGA PE=1 SV=2	0	1994.8	19	432866	106377	100034	86759.4	170995	224729	144576	208470	82268.1	57427.2	179526	63339.4	104846	47334.5	137142	127649		126198	115409	90703	116951	107718	62983.6		189043	129560	118991	96797.4	113938	148153	209564	51226		116492	67224.7	78607.2	102646		66072	56318.3	187184
[G].STSYGTGSETESPRNPSSAG.[S]	1xPhospho [S]	32	P02671	P02671 1xPhospho [S]	Fibrinogen alpha chain OS=Homo sapiens OX=9606 GN=FGA PE=1 SV=2	0	2051.82	20	751188	202566	198918	176771	325033	394163	244942	270166	296322	230907	290828	156057	166033	167238	176310	104974	20353.7	265842	236617	332078	175506	187320	144103	235088	285032	169326	109848	293743	228751	209950	351374	163443	284907	225028	140372	160698	207511	89633.9	163842	193116	352574
[S].STVLEDSKSNEKAEEWGRSGKD.[P]	1xPhospho [S]	36	P35542	P35542 1xPhospho [S]	Serum amyloid A-4 protein OS=Homo sapiens OX=9606 GN=SAA4 PE=1 SV=2	0	2532.12	22	644088		39593.6	59923.5	675280	895871	244256	154923	284189		119500		186882		133285	147815				213124	84845.4		57112	188832	87900	36805.8	331552		216625	125692	252530		391016	532672				35140.1	26526.4		600474
[G].SWNSGSSGTGSTGNQNPGSPRPGSTGTWNPGSSERG.[S]	1xPhospho [S]	60	P02671	P02671 1xPhospho [S]	Fibrinogen alpha chain OS=Homo sapiens OX=9606 GN=FGA PE=1 SV=2	0	3585.5	36	11780434	141392	91604.1	912858	2.31555e+06	1.92272e+06	1.19026e+06	4.36102e+06	4604608		1.28385e+06	159858	458588		1.23395e+06	766604	96963.9		4.35101e+06	3.52806e+06	399884	33628.4	435664	1.4243e+06	1.38092e+06	552063	2.98047e+06	331702	538045	1.4919e+06	1.63558e+06	79031.5	1.80344e+06	4.45861e+06		100516		236838	119017		3.34524e+06
[G].SWNSGSSGTGSTGNQNPGSPRPGSTGTWNPGSSERGSA.[G]	1xPhospho [S]	14	P02671	P02671 1xPhospho [S]	Fibrinogen alpha chain OS=Homo sapiens OX=9606 GN=FGA PE=1 SV=2	0	3743.57	38		37933.1				239867	37756.2	167722			36736.9	17258.7	58110.7		46853.5	95872.9		31807.9		396911				76581.7	69212.3	27530.5				83303.9	47768.6		66813.4	85380.7
[G].SWNSGSSGTGSTGNQNPGSPRPGSTGTWNPGSSERGSAG.[H]	1xPhospho [S]	43	P02671	P02671 1xPhospho [S]	Fibrinogen alpha chain OS=Homo sapiens OX=9606 GN=FGA PE=1 SV=2	0	3800.59	39	5.78704e+06	50530.1		1.05943e+06	994653	868126	662576	4.84855e+06	2.55806e+06		631354	65391.4	349902		477734	485201	70020.1		1.77252e+06	1.99684e+06	313267		202816	1.16212e+06	1.63499e+06	373115	3.47952e+06	249974	374605	934179	1.5892e+06		1.54955e+06	2.52103e+06		171745					2.81812e+06
[G].SWNSGSSGTGSTGNQNPGSPRPGSTGTWNPGSSERGSAGH.[W]	1xPhospho [S]	27	P02671	P02671 1xPhospho [S]	Fibrinogen alpha chain OS=Homo sapiens OX=9606 GN=FGA PE=1 SV=2	0	3937.65	40	1.05138e+06			28374			73907.9	406601	440658											313270										171716				332024
[G].SWNSGSSGTGSTGNQNPGSPRPGSTGTWNPGSSERGSAGHWTSE.[S]	1xPhospho [S]	11	P02671	P02671 1xPhospho [S]	Fibrinogen alpha chain OS=Homo sapiens OX=9606 GN=FGA PE=1 SV=2	0	4440.85	44	2.28765e+06			85539.6			217269	1.25429e+06	1.01184e+06		117578		43764.3		165482										296616	86203.8	718259		130998		280041		86769.8	670606							827317
[G].SWNSGSSGTGSTGNQNPGSPRPGSTGTWNPGSSERGSAGHWTSESSVSG.[S]	1xPhospho [S]	15	P02671	P02671 1xPhospho [S]	Fibrinogen alpha chain OS=Homo sapiens OX=9606 GN=FGA PE=1 SV=2	0	4858.04	49	8.26156e+06			24854.9	391973	1370270	482576	3.28801e+06	3.0758e+06		161730		277361						3.8971e+06	2.45695e+06				329454	1.06449e+06		2155451		332209	461633	293716		446352	2.64291e+06							2.09284e+06
[S].TGNQNPGSPRPGSTGTWNPGSSE.[R]	1xPhospho [S]	5	P02671	P02671 1xPhospho [S]	Fibrinogen alpha chain OS=Homo sapiens OX=9606 GN=FGA PE=1 SV=2	0	2364.98	23				50718.9	218312		157345	166531	64464.6		279367	26371.8			118734					157561	107974	82089.8			96686.8	89895.4	126597			181019	158266	59239.4	51594.6	298224					42085.2
[S].TGNQNPGSPRPGSTGTWNPGSSER.[G]	1xPhospho [S]	45	P02671	P02671 1xPhospho [S]	Fibrinogen alpha chain OS=Homo sapiens OX=9606 GN=FGA PE=1 SV=2	0	2521.09	24	1.46381e+06	259116	85634.8	184318	565683	414942	406998	444918	728246	85683.6	537468	132148	148730		370176	188671	52686.1		576929	435784	278460	228902	218536		658672	276722	578319	220264	165979	403645	402195	105767	457556	506705		83965.4		110083	220269		651896
[S].TGNQNPGSPRPGSTGTWNPGSSERG.[S]	1xPhospho [S]	59	P02671	P02671 1xPhospho [S]	Fibrinogen alpha chain OS=Homo sapiens OX=9606 GN=FGA PE=1 SV=2	0	2578.11	25	4725300	524926	311171	455492	1.74964e+06	1217122	1.09459e+06	1.38041e+06	2.43691e+06	140641	1.43897e+06	239622	385898	201086	934341	633854	128225		1.40983e+06	1.57197e+06															59463		83930.1			80198.4	2.05251e+06
[S].TGNQNPGSPRPGSTGTWNPGSSERGSA.[G]	1xPhospho [S]	64	P02671	P02671 1xPhospho [S]	Fibrinogen alpha chain OS=Homo sapiens OX=9606 GN=FGA PE=1 SV=2	0	2736.18	27	1.53502e+06	147449	57478.9	170054	605124	476260	404978	483694	889693		543936	139320	110783	52929.5	313725	209857	41113.3		541377	577051	268661	197380	191589	234496	731794	295072	632193	238500	161498	463274	417781	85323.2	532948	660171	18109.5	62930.6	35788	136751	130682	16960.2	809841
[S].TGNQNPGSPRPGSTGTWNPGSSERGSAG.[H]	1xPhospho [S]	60	P02671	P02671 1xPhospho [S]	Fibrinogen alpha chain OS=Homo sapiens OX=9606 GN=FGA PE=1 SV=2	0	2793.2	28	2.13592e+06	260734	139897	197289	648010	652134	502031	616234	1.16096e+06	55177.8	659070	190179	196147	100270	408199	305513	54419.8		785918	667371	392029	289683	290659	325345	906319	392503	862860	316861	219411	575073	675463	119809	722491	821342	25032.1	95169.5	41911.8	204230	224184	44084.4	1.15161e+06
[S].TGNQNPGSPRPGSTGTWNPGSSERGSAGH.[W]	1xPhospho [S]	17	P02671	P02671 1xPhospho [S]	Fibrinogen alpha chain OS=Homo sapiens OX=9606 GN=FGA PE=1 SV=2	0	2930.26	29	520802				149376		45222.7	66161.7	329913		88304.7				81123.2				129963	192575			27862.2		160605	37101.7	135044		24352.5	36117.2	83294.6		149599	101146					90998		100810
[G].TGSTGNQNPGSPRPGSTGTWNPGSS.[E]	1xPhospho [S]	64	P02671	P02671 1xPhospho [S]	Fibrinogen alpha chain OS=Homo sapiens OX=9606 GN=FGA PE=1 SV=2	0	2481.04	25	2.87094e+06		152648	237519	1.13572e+06	781326	675878	622321	1.35564e+06		599206		272587	126288	552384	384576			867114	1.16114e+06	584072	490459	286332		1.11808e+06	490117	1.04191e+06	362248	384107	824928	632059		966410	1.06087e+06		180732		181590			933003
[G].TGSTGNQNPGSPRPGSTGTWNPGSSE.[R]	1xPhospho [S]	35	P02671	P02671 1xPhospho [S]	Fibrinogen alpha chain OS=Homo sapiens OX=9606 GN=FGA PE=1 SV=2	0	2610.09	26	1.95191e+06	592821	358539	421591	1.33288e+06	831168	683971	1.0088e+06	1.42889e+06	290024	970771	303325	204628	236568	623762	699737	108881	207477	941700	953700	561861	489627	237608	496474	1.14376e+06	577961	1214082	334503	488960	874690	982538	301299	895809	1.24953e+06	229413	190664	180554	286657	333970	177120	782778
[G].TGSTGNQNPGSPRPGSTGTWNPGSSER.[G]	1xPhospho [S]	56	P02671	P02671 1xPhospho [S]	Fibrinogen alpha chain OS=Homo sapiens OX=9606 GN=FGA PE=1 SV=2	0	2766.19	27	6917339	941342	493972	842963	2.85611e+06	2.1075e+06	1.76086e+06	2.20742e+06	4.03529e+06	243998	2.49165e+06	663180	719273	350164	1.50753e+06	1049167	215398		2.44974e+06	2.68412e+06	1.3808e+06	1.13183e+06	1.05028e+06	1.181e+06	3.10009e+06	1606760	2960015	1.16024e+06	829093	2.06115e+06	2.30978e+06	435402	2.3868e+06	2754983	129164	412837	295910	734141	700961	183162	3561695
[G].TGSTGNQNPGSPRPGSTGTWNPGSSERGS.[A]	1xPhospho [S]	48	P02671	P02671 1xPhospho [S]	Fibrinogen alpha chain OS=Homo sapiens OX=9606 GN=FGA PE=1 SV=2	0	2910.24	29
[G].TGSTGNQNPGSPRPGSTGTWNPGSSERGSA.[G]	1xPhospho [S]	50	P02671	P02671 1xPhospho [S]	Fibrinogen alpha chain OS=Homo sapiens OX=9606 GN=FGA PE=1 SV=2	0	2981.28	30	7.51789e+06	1099590	494844	1.02102e+06	2.88381e+06	2.3794e+06	2.06655e+06	2.58872e+06	4750595	212630	2681752	709090	746476	404463	1.7403e+06	1.04924e+06	235292	40814.5	2.8706e+06	3.0952e+06	1.6128e+06	1.10863e+06	1.11547e+06	1.28723e+06	3.38703e+06	1.31662e+06	3.30851e+06	1.35663e+06	918127	2.11925e+06	2.35609e+06	418722	2.86826e+06	3199046	112306	445102	329408	754110	730480	168900	4.07189e+06
[G].TGSTGNQNPGSPRPGSTGTWNPGSSERGSAG.[H]	1xPhospho [S]	58	P02671	P02671 1xPhospho [S]	Fibrinogen alpha chain OS=Homo sapiens OX=9606 GN=FGA PE=1 SV=2	0	3038.3	31
[G].TGSTGNQNPGSPRPGSTGTWNPGSSERGSAGH.[W]	1xPhospho [S]	63	P02671	P02671 1xPhospho [S]	Fibrinogen alpha chain OS=Homo sapiens OX=9606 GN=FGA PE=1 SV=2	0	3175.36	32	2.52104e+06	87812.1		166956	768408	486299	477507	621132	1.45892e+06		676225	83209.4	92667.4		373409		34389.9		866204	955208	322783	99175	163596	311360	903934	281279	943450	311674	208979	528937	531019	21929.3	791908	986012				149853	132713	26377.8	1.50971e+06
[G].TGSTGNQNPGSPRPGSTGTWNPGSSERGSAGHW.[T]	1xPhospho [S]	18	P02671	P02671 1xPhospho [S]	Fibrinogen alpha chain OS=Homo sapiens OX=9606 GN=FGA PE=1 SV=2	0	3361.44	33	1.48767e+06				187612		131149	431259			112620		67531.3		67510.5				521893		58832.6	41329.6		97765	206356		415463			211725	158716
[G].TGSTGNQNPGSPRPGSTGTWNPGSSERGSAGHWT.[S]	1xPhospho [S]	10	P02671	P02671 1xPhospho [S]	Fibrinogen alpha chain OS=Homo sapiens OX=9606 GN=FGA PE=1 SV=2	0	3462.48	34				55182	153736		60718.7				82161.4				101216				490464	279023							170854			126325	139814		81005.4	296903
[G].TGSTGNQNPGSPRPGSTGTWNPGSSERGSAGHWTSE.[S]	1xPhospho [S]	25	P02671	P02671 1xPhospho [S]	Fibrinogen alpha chain OS=Homo sapiens OX=9606 GN=FGA PE=1 SV=2	0	3678.56	36	3500108			168916	680716		416951	1.18134e+06	1.79559e+06		450447		227019		454276	233612	10305.5		1.27198e+06	1.23449e+06	89795.6		45083.3	412359	504430	203754	1.03788e+06		216571	650280	561790		688560	1.14351e+06							1.24228e+06
[G].TGSTGNQNPGSPRPGSTGTWNPGSSERGSAGHWTSES.[S]	1xPhospho [S]	15	P02671	P02671 1xPhospho [S]	Fibrinogen alpha chain OS=Homo sapiens OX=9606 GN=FGA PE=1 SV=2	0	3765.59	37	2984313				366692		149220	617090	1.14427e+06		232945				250935		9406.22		956314						500894		593631			380831	391116		339668	730269							719173
[G].TGSTGNQNPGSPRPGSTGTWNPGSSERGSAGHWTSESSVSGST.[G]	1xPhospho [S]	4	P02671	P02671 1xPhospho [S]	Fibrinogen alpha chain OS=Homo sapiens OX=9606 GN=FGA PE=1 SV=2	0	4283.82	43
[S].TGTWNPGSSERG.[S]	1xPhospho [S]	42	P02671	P02671 1xPhospho [S]	Fibrinogen alpha chain OS=Homo sapiens OX=9606 GN=FGA PE=1 SV=2	0	1328.53	12				1.25936e+06			1.65795e+06					868227	605470				190744
[S].TGTWNPGSSERGSAGHWTSESSVSGSTGQWHSESGSFRPDSPG.[S]	1xPhospho [S]	4	P02671	P02671 1xPhospho [S]	Fibrinogen alpha chain OS=Homo sapiens OX=9606 GN=FGA PE=1 SV=2	0	4500.88	43
[G].TWNPGSSERGS.[A]	1xPhospho [S]	40	P02671	P02671 1xPhospho [S]	Fibrinogen alpha chain OS=Homo sapiens OX=9606 GN=FGA PE=1 SV=2	0	1257.49	11	3.60603e+06	1.66133e+06	467254	1.06973e+06	1.6836e+06	1390124	1.2013e+06	1.22422e+06	1.78007e+06	616921	1.52188e+06	598404	341172	511110	1.20815e+06	967738	94563.4	697752	1176333	1.20734e+06	677928	648833	398370	654460	1308788	965807	1577933	291740	676008	748946	1412862	436099	1.11804e+06	1.6909e+06	451337	213007	260669	287642	752302	448142	651856
[G].TWNPGSSERGSA.[G]	1xPhospho [S]	26	P02671	P02671 1xPhospho [S]	Fibrinogen alpha chain OS=Homo sapiens OX=9606 GN=FGA PE=1 SV=2	0	1328.53	12
[G].TWNPGSSERGSAGH.[W]	1xPhospho [S]	33	P02671	P02671 1xPhospho [S]	Fibrinogen alpha chain OS=Homo sapiens OX=9606 GN=FGA PE=1 SV=2	0	1522.61	14	4.53453e+06	1.14408e+06	536017	1.13085e+06	2.09329e+06	1.56659e+06	1.40917e+06	969199	2189129	739190	1.95715e+06	554346	272793	659496	1.25737e+06	1.05232e+06	193483		1.41682e+06	1.38157e+06	1.50078e+06	998733	876596	1082061	2.17171e+06	1.55274e+06	1.96527e+06	548970	865517	1.6459e+06	2.04643e+06	466732	1.56826e+06	2.15887e+06	345227	437398		431473	1.01899e+06	275461	1.79013e+06
[G].TWNPGSSERGSAGHW.[T]	1xPhospho [S]	46	P02671	P02671 1xPhospho [S]	Fibrinogen alpha chain OS=Homo sapiens OX=9606 GN=FGA PE=1 SV=2	0	1708.69	15	3.52532e+06	441164	169437	477300	1.1985e+06	1.33598e+06	909723	1.08359e+06	1.81891e+06	158836	1.05398e+06	181950	370668	198177	732160	589058	72866.8		1.27198e+06	1.05497e+06	338994	173976	311303	409696	866788	552930	1.38506e+06	248691	400351	811439	899010	245858	685609	1.50469e+06	38091.4	208228		178784	373888	47589.1	974743
[G].TWNPGSSERGSAGHWTSE.[S]	1xPhospho [S]	60	P02671	P02671 1xPhospho [S]	Fibrinogen alpha chain OS=Homo sapiens OX=9606 GN=FGA PE=1 SV=2	0	2025.81	18	5.2108e+06	810530	457361	861568	2999065	2300507	2.3183e+06	2.04218e+06	3.80019e+06	325280	2.41925e+06	350587	718718	187163	1.6243e+06	1.41276e+06	46642.7		2.17358e+06	1.79565e+06	504356	218494	410096	887090	1.71464e+06	1.38272e+06	3.41969e+06	245992	1.07252e+06	1.97775e+06	2.08637e+06	526202	1.38394e+06	3.69957e+06	91820.9	160406		439203	395254	98517.8	1768571
[G].TWNPGSSERGSAGHWTSESSV.[S]	1xPhospho [S]	9	P02671	P02671 1xPhospho [S]	Fibrinogen alpha chain OS=Homo sapiens OX=9606 GN=FGA PE=1 SV=2	0	2298.94	21	597910	113198	35275.7	138026	259208		247429	164128		29233.7	193806	34423	99154.8		206086	175387	10152.4		290807	223931	76038.6	42473.4	78179.4		272539	140996	221352	55529.3	131665	221857	304206	44388.8	181588	289779		35027.6		44597	66620.3
[G].TWNPGSSERGSAGHWTSESSVSG.[S]	1xPhospho [S]	39	P02671	P02671 1xPhospho [S]	Fibrinogen alpha chain OS=Homo sapiens OX=9606 GN=FGA PE=1 SV=2	0	2442.99	23	3.08155e+07	3.86626e+06	1713679	3.71578e+06	9.69652e+06	9.92197e+06	6.91427e+06	1.149e+07	1.70234e+07	1.35613e+06	6.79862e+06	1.43217e+06	3.19877e+06	939121	5.78519e+06	4.87745e+06	406737		1.49579e+07	11231619	2.81574e+06	1.44335e+06	2874002	3.1634e+06	9.05578e+06	4.63344e+06	1.17032e+07	1.64488e+06	3.85176e+06	6.71788e+06	7.94976e+06	1.72688e+06	6.43541e+06	1.22995e+07	305889	1.06096e+06	187050	1.63711e+06	2.02822e+06	480208	9.71256e+06
[G].TWNPGSSERGSAGHWTSESSVSGSTGQWHS.[E]	1xPhospho [S]	3	P02671	P02671 1xPhospho [S]	Fibrinogen alpha chain OS=Homo sapiens OX=9606 GN=FGA PE=1 SV=2	0	3226.32	30
[G].TWNPGSSERGSAGHWTSESSVSGSTGQWHSESGSFR.[P]	1xPhospho [S]	13	P02671	P02671 1xPhospho [S]	Fibrinogen alpha chain OS=Homo sapiens OX=9606 GN=FGA PE=1 SV=2	0	3889.62	36	2.86751e+06						19652	2.95645e+06	1.07278e+06										944292	631491						26380.8	384075		11536.6	18224.6	16819.6		106316	248972
[G].TWNPGSSERGSAGHWTSESSVSGSTGQWHSESGSFRP.[D]	1xPhospho [S]	13	P02671	P02671 1xPhospho [S]	Fibrinogen alpha chain OS=Homo sapiens OX=9606 GN=FGA PE=1 SV=2	0	3986.68	37	5.25356e+06					146093	10440.4	1.735e+06	1.39396e+06								10890.6		2243079		11303.4						642550			10945.1		9112.09		414266
[G].TWNPGSSERGSAGHWTSESSVSGSTGQWHSESGSFRPDS.[P]	1xPhospho [S]	8	P02671	P02671 1xPhospho [S]	Fibrinogen alpha chain OS=Homo sapiens OX=9606 GN=FGA PE=1 SV=2	0	4188.73	39																			297637															444159
[G].TWNPGSSERGSAGHWTSESSVSGSTGQWHSESGSFRPDSP.[G]	1xPhospho [S]	2	P02671	P02671 1xPhospho [S]	Fibrinogen alpha chain OS=Homo sapiens OX=9606 GN=FGA PE=1 SV=2	0	4285.79	40						166579			494868																									244169
[G].TWNPGSSERGSAGHWTSESSVSGSTGQWHSESGSFRPDSPG.[S]	1xPhospho [S]	25	P02671	P02671 1xPhospho [S]	Fibrinogen alpha chain OS=Homo sapiens OX=9606 GN=FGA PE=1 SV=2	0	4342.81	41	5.43093e+06					3643134		1.53682e+06	6.21733e+06										5784872	5.27012e+06							3.40106e+06							2.97074e+06							354387
[G].TWNPGSSERGSAGHWTSESSVSGSTGQWHSESGSFRPDSPGS.[G]	1xPhospho [S]	14	P02671	P02671 1xPhospho [S]	Fibrinogen alpha chain OS=Homo sapiens OX=9606 GN=FGA PE=1 SV=2	0	4429.84	42	3.21085e+06																		1270880															738451
[G].TWNPGSSERGSAGHWTSESSVSGSTGQWHSESGSFRPDSPGSG.[N]	1xPhospho [S]	22	P02671	P02671 1xPhospho [S]	Fibrinogen alpha chain OS=Homo sapiens OX=9606 GN=FGA PE=1 SV=2	0	4486.86	43	1.03989e+07					2.21151e+06	16374.6	4218323	3.93925e+06										4.16299e+06	4.12358e+06			24033.7				1.14844e+06							2101330							885766
[G].TWNPGSSERGSAGHWTSESSVSGSTGQWHSESGSFRPDSPGSGN.[A]	1xPhospho [S]	2	P02671	P02671 1xPhospho [S]	Fibrinogen alpha chain OS=Homo sapiens OX=9606 GN=FGA PE=1 SV=2	0	4600.9	44
[P].VKQADSGSSEEKQLYNKYPDAVATWLNPD.[P]	1xPhospho [S]	11	P10451	P10451 1xPhospho [S]	Osteopontin OS=Homo sapiens OX=9606 GN=SPP1 PE=1 SV=1	0	3333.53	29	689966				9075.18	4955410	6083.99	2.79532e+06	1.92129e+06	15474			26343.9		32014.4	17857.8			9.36155e+06	222479				20735.5			1.19485e+06	10677	11336				228961	228085							245670
[D].VIDSQELSKVSREFHSHEFHSHED.[M]	1xPhospho [S]	2	P10451	P10451 1xPhospho [S]	Osteopontin OS=Homo sapiens OX=9606 GN=SPP1 PE=1 SV=1	0	2959.3	24						362154													577408
[D].VIDSQELSKVSREFHSHEFHSHEDMLVVD.[P]	1xPhospho [S]	3	P10451	P10451 1xPhospho [S]	Osteopontin OS=Homo sapiens OX=9606 GN=SPP1 PE=1 SV=1	0	3516.59	29						973785													4.09393e+06																				8357.87	6958.07
[G].VVSLGSPSGEVSHPR.[K]	1xPhospho [S]	117	P02765	P02765 1xPhospho [S]	Alpha-2-HS-glycoprotein OS=Homo sapiens OX=9606 GN=AHSG PE=1 SV=1	0	1587.75	15	1.42637e+06	351214	1.76952e+06	576422	1.40878e+06	1276984	2.81947e+06	1.13323e+06	1.33432e+06	201117	3.12232e+06	453327	512563	704315	748298	3.40923e+06	14611.3	116301	991799	2.31694e+06	1.58156e+06	995156	1.22381e+06	482294	1.52894e+06	1.01334e+06	4.993e+06	3.20092e+06	1571838	9.29975e+06	669034	648674	8.08931e+06	817798	810615	458499	604168	455202	376427	90716.1	7.02568e+06
[G].WKTEHLASSSED.[S]	1xPhospho [S]	33	P01042	P01042 1xPhospho [S]	Kininogen-1 OS=Homo sapiens OX=9606 GN=KNG1 PE=1 SV=2	0	1469.59	12	1786950	401932	128144	263629	850929	978259	835215	557349	1.11966e+06	92679.1	349091	196655	198600	121774	420719	627300		46358.4	394467	344876	102304	59122.1	146922	263223	529547	417059	585135	101936	390990	348533	494844	166159	385215	667892	140464	40797.1		104390		58477	459396
[T].WNPGSSERGSAGHWTSESSVSGSTGQWHSESGSFRPDSPG.[S]	1xPhospho [S]	12	P02671	P02671 1xPhospho [S]	Fibrinogen alpha chain OS=Homo sapiens OX=9606 GN=FGA PE=1 SV=2	0	4241.76	40																			658916								397425							275942
[T].WNPGSSERGSAGHWTSESSVSGSTGQWHSESGSFRPDSPGSG.[N]	1xPhospho [S]	7	P02671	P02671 1xPhospho [S]	Fibrinogen alpha chain OS=Homo sapiens OX=9606 GN=FGA PE=1 SV=2	0	4385.81	42	442199							200401	449241																		247695							30441
[S].WNSGSSGTGSTGNQNPGSPRPGSTGTWNPGSSERG.[S]	1xPhospho [S]	27	P02671	P02671 1xPhospho [S]	Fibrinogen alpha chain OS=Homo sapiens OX=9606 GN=FGA PE=1 SV=2	0	3498.47	35	1.48906e+06	38032.7		133820			147881	536553	559208		210468				144755		10986.9		573379	476658	33580.6				232869	95330.7	322790	51541.6		217071	230035		218713	425703		15282.2		34292.7			342400
[H].YDLRHTFMGVVSLGSPSGEVSHPRKT.[R]	1xPhospho [S]	9	P02765	P02765 1xPhospho [S]	Alpha-2-HS-glycoprotein OS=Homo sapiens OX=9606 GN=AHSG PE=1 SV=1	0	2937.41	26	285532					258628		1.26152e+06	306216					10580.8	19971.6				357022	481133
[M].ARKGAGDGSDEEVDGKADGAEAKPAE.[-]	1xPhospho [S9]	2	P35579	P35579 1xPhospho [S1943]	Myosin-9 OS=Homo sapiens OX=9606 GN=MYH9 PE=1 SV=4	0	2610.13	26	199524					21222.7	15717.5					43358.3	11954													72345.2								85930.1
[R].ATWLSLFSSE.[E]	1xPhospho [S9]	5	P04004	P04004 1xPhospho [S407]	Vitronectin OS=Homo sapiens OX=9606 GN=VTN PE=1 SV=1	0	1220.52	10	1.71039e+06		12298.6	1949.35	25820.9		16666.4	1.81647e+06	1.17877e+06	1401.1		9368.17	16947.1	5469.08	2289.85	16951.4	6569.2				5434.31	16645.2	3556.13			10302.3			29050.2	3993.47		15629.9		51040.8	2906.12	16239.7	31808.8	6296.22	5085.14	6143.02
[R].ATWLSLFSSEE.[S]	1xPhospho [S9]	4	P04004	P04004 1xPhospho [S407]	Vitronectin OS=Homo sapiens OX=9606 GN=VTN PE=1 SV=1	0	1349.57	11	4.9804e+06						1420.81	4.97263e+06	3.45094e+06						1776.72					452544	2331.39		9474.45	28247.7	5384.72	21689.2	8398.89	17889.7	62911.9	11068	7141.26	32309.7	34796.6	98081.8	5681.08	31134.1	59669.1	10070.8	12086.7	17611	28429.7
[R].ATWLSLFSSEES.[N]	1xPhospho [S9]	4	P04004	P04004 1xPhospho [S407]	Vitronectin OS=Homo sapiens OX=9606 GN=VTN PE=1 SV=1	0	1436.6	12	2.85101e+06	4880.76	10311.4	2256.38	15038		14251.1	2.01982e+06	1.23863e+06		9683.94	4911.16	15444.2	4132.67	2242.16		3410.05			204754		11562.3	3524.43	7834.12	1786.48	5764.93	3945.21	7786.63	20588.7	2636.85	2034.75	9862.7	18915.2	24839.1	2983.61	15176.2	29268	2848.28	5916.49	5947.67
[R].ATWLSLFSSEESN.[L]	1xPhospho [S9]	4	P04004	P04004 1xPhospho [S407]	Vitronectin OS=Homo sapiens OX=9606 GN=VTN PE=1 SV=1	0	1550.64	13	1.00674e+06		3180.35		4212.13		4685.1	779899	642447		1872.75		5602.05									3314.55							6406.15			3726.8	6631.58	8719.35		5803.95	10867.1			1579.3
[R].ATWLSLFSSEESNLG.[A]	1xPhospho [S9]	4	P04004	P04004 1xPhospho [S407]	Vitronectin OS=Homo sapiens OX=9606 GN=VTN PE=1 SV=1	0	1720.75	15	10297791	11934.6	21380.1	3356.82	35343.9		28880	7.38352e+06	2.81993e+06	4297.72	12539.6	3963.42	34387.4	5446.34	4799.44	20892.6	8662.61			605231	7075.99	25189.4		20412.8	3930.66	7587	4972.98	9585.58	38316.2	6114.25	4741.1	11110.4	26539.1	32636.2	5029.78	23910.4	55570.3	6990.44	7891.3	11404.7
[R].ATWLSLFSSEESNLGA.[N]	1xPhospho [S9]	4	P04004	P04004 1xPhospho [S407]	Vitronectin OS=Homo sapiens OX=9606 GN=VTN PE=1 SV=1	0	1791.78	16
[R].ATWLSLFSSEESNLGANNYDD.[Y]	1xPhospho [S9]	2	P04004	P04004 1xPhospho [S407]	Vitronectin OS=Homo sapiens OX=9606 GN=VTN PE=1 SV=1	0	2412.99	21	8669511	20898.6	20785.2	6767.26	25994.8	77649	40381.7	2.38964e+06	3.50413e+06	4367.78	20144.9	7249.44	15759.9	11381.9	6510.63	19455	14418.3			168529		12054.4		25411.3		9441.57	12731.3	5367.64	14198.3	7523.52	8973.95	10079.9	20540.4	40755.1	4632.04	29108.2	70485.8	11046	3888.57	16377.5	19193.8
[D].EAAFFDTASTGKTFPG.[F]	1xPhospho [S9]	1	P02671	P02671 1xPhospho [S524]	Fibrinogen alpha chain OS=Homo sapiens OX=9606 GN=FGA PE=1 SV=2	0	1726.74	16	368407	43014.9	32289.4	35072	109724	208960	68874		140411	23261.2	67390.6	17418.7	27179.7	15353.8	37213.6	82630.5	4779.13			144886	68127.1	39252.9	18261.2		10280.2	39860.8		44798.4				30394.4	89180.9		20944.1	20928.2		11097.4		8376.91	269902
[M].GVVSLGSPSGEVSH.[P]	1xPhospho [S9]	2	P02765	P02765 1xPhospho [S330]	Alpha-2-HS-glycoprotein OS=Homo sapiens OX=9606 GN=AHSG PE=1 SV=1	0	1391.62	14			63583.6	36375	86306.5	115388	73333.7	134230	252377		24131.7	63379.1	70682.6	44119.6	49627.9	135540		44704.4	464723	105585	66932.1			42705.7	50888.8	52710.6	110583	49776.5	72503.5	45516.7	53394.3	52421.5	47430.4	39184.8	33775	30902.9	45304.9	18720.7	14919.6	10750.2
[M].GVVSLGSPSGEVSHPRK.[T]	1xPhospho [S9]	7	P02765	P02765 1xPhospho [S330]	Alpha-2-HS-glycoprotein OS=Homo sapiens OX=9606 GN=AHSG PE=1 SV=1	0	1772.87	17			25522	37880.4	144748		74525.9	126000	96835.5		73978.9	31722	71064.3			91953.8				118412	47075.9			55310.8	82997.8	45709.6	100954	49024.9	86907.1	78735.4	48713.7		94357.8	60936.8		14517.6
[D].KPEIEDVGSDEEEEKKD.[AG]	1xPhospho [S9]	4	P07900	P07900 1xPhospho [S263]	Heat shock protein HSP 90-alpha OS=Homo sapiens OX=9606 GN=HSP90AA1 PE=1 SV=5	0	2055.86	17	603459			29719	76132.6	164289	29442.2	103791	211290			51943.6														61279.8			61108.1			37262.6	76718.5	309147	39465.9
[W].NPGSSERGSAGHWTSESSVSGST.[G]	1xPhospho [S9]	1	P02671	P02671 1xPhospho [S369]	Fibrinogen alpha chain OS=Homo sapiens OX=9606 GN=FGA PE=1 SV=2	0	2343.95	23
[D].PLGEEDLPSEED.[S]	1xPhospho [S9]	3	Q16790	Q16790 1xPhospho [S67]	Carbonic anhydrase 9 OS=Homo sapiens OX=9606 GN=CA9 PE=1 SV=2	0	1409.54	12		228644	10760	11911.5		88026.5		225291	86862.4	90340.4	102384	29773.9			23818.2			121286			34806.5	27066.3		83826.2		130288		12630.3	23738.6			34871.5	335791		226874		80500.9			19909.9
[D].PLGEEDLPSEEDSPREED.[P]	1xPhospho [S9]	12	Q16790	Q16790 1xPhospho [S67]	Carbonic anhydrase 9 OS=Homo sapiens OX=9606 GN=CA9 PE=1 SV=2	0	2122.83	18		239451			94733.7	460427				79767.2	164445	47360.5	11436.7		85219.4			138977				85047.7				383740	76028.4		111437			70045.2	975288	106640	465287		72354.2			26028.9	113441
[G].STGTWNPGSSER.[G]	1xPhospho [S9]	55	P02671	P02671 1xPhospho [S364]	Fibrinogen alpha chain OS=Homo sapiens OX=9606 GN=FGA PE=1 SV=2	0	1358.54	12	12417413	4.44504e+06	1.56733e+06	2.84435e+06	5111194	4.02935e+06	3.66215e+06	3.47975e+06	5.61561e+06	1.86106e+06	5106796	1.81853e+06	1.27603e+06	1.70724e+06	3277519	3.02429e+06	515020	3317872	3.71461e+06	3438733	3.35696e+06	2.78625e+06	1.57995e+06	1.55578e+06	4.23998e+06	2.91948e+06	4564721	1445145	2094749	2.87904e+06	4.73517e+06	1.511e+06	4.82464e+06	5.30893e+06	1.54942e+06	1.3228e+06	1.21478e+06	1108445	2.19239e+06	1225648	3514248
[G].STGTWNPGSSERGSA.[G]	1xPhospho [S9]	50	P02671	P02671 1xPhospho [S364]	Fibrinogen alpha chain OS=Homo sapiens OX=9606 GN=FGA PE=1 SV=2	0	1573.63	15	12719690	5059773	2.05036e+06	3.88959e+06	6233333	4.95704e+06	4.77587e+06	4.42606e+06	6000441	2.28867e+06	5.90455e+06	2.43306e+06	1.77053e+06	2.19107e+06	3.95966e+06	4.01819e+06	732739	3.27525e+06	4711263	4.83968e+06	3.37822e+06	3.68175e+06	1.82316e+06	2.23199e+06	5050549	3.61237e+06	5435354	2.01923e+06	3.05309e+06	3671729	6.34545e+06	2159239	4.74555e+06	5799982	2.14218e+06	1.89071e+06	1.57804e+06	1467401	3.18976e+06	1549583	4389266
[G].STGTWNPGSSERGSAGHWTSESSVSGSTGQWHS.[E]	1xPhospho [S9]	1	P02671	P02671 1xPhospho [S364]	Fibrinogen alpha chain OS=Homo sapiens OX=9606 GN=FGA PE=1 SV=2	0	3471.43	33
[P].VKQADSGSSEEKQLYNKY.[P]	1xPhospho [S9]	1	P10451	P10451 1xPhospho [S27]	Osteopontin OS=Homo sapiens OX=9606 GN=SPP1 PE=1 SV=1	0	2153.98	18						99363.9					83928.6		115126	44547.7	64369.1				171779					74660		60592.9		66287	129142				355990			26160.3		56796.7
[G].EFVSETESRG.[S]	1xPhospho [S8]	6	P02671	P02671 1xPhospho [S546]	Fibrinogen alpha chain OS=Homo sapiens OX=9606 GN=FGA PE=1 SV=2	0	1220.48	10	727181	146219	58636.1	91253.3	307042	253122	168791	153766	213889	79833.2	199284	104131	35509.4	30134.7	139186	128024		309089	141961	68170.7	122705	151583	42397.6	129214	192525	94325.7	161724	104529	138759	97555.3	179928	66146.7	181621	315096	123038	40596.4	147062	53854.5	31581.1	96201.2	160180
[N].GPAQAQPSPTTERAKSQEE.[V]	1xPhospho [S8]	1	Q9UBW5	Q9UBW5 1xPhospho [S349]	Bridging integrator 2 OS=Homo sapiens OX=9606 GN=BIN2 PE=1 SV=3	0	2091.93	19												6388.82
[A].PAPEVGASKPEGID.[S]	1xPhospho [S8]	4	P04004	P04004 1xPhospho [S130]	Vitronectin OS=Homo sapiens OX=9606 GN=VTN PE=1 SV=1	0	1446.65	14	294892	40351	78921.5	55136.7	154000	109836	99316.2		74777.6	35955.1	81855.7	56051.3			42065	96678.6		130280			73214.7	116972	44413.9		150506			102702	118878	119524	97613.7	54918.7	36299.4	129720	45906.3	64211.6	78845.1	43899.7	47077.1	28153.8	197729
[D].PHYDDFRSRERPPAD.[P]	1xPhospho [S8]	27	Q86X29	Q86X29 1xPhospho [S556]	Lipolysis-stimulated lipoprotein receptor OS=Homo sapiens OX=9606 GN=LSR PE=1 SV=4	0	1937.83	15	1.35421e+06	19625.6	22252.1	196637	1.63513e+06	2.82088e+06	517677	1.01459e+06	1.43732e+06		133190	25042.5	1.54191e+06	15498.4	543172	441265	9297.56		1.71519e+06	295553	83757	21519.4	511117	396242	699103	129287	1.38269e+06	49985.8	595732	523373	243804	87371.3	620079	1.07492e+06				53762.5			1.182e+06
[A].RKGAGDGSDEEVDGKADGAEAKPAE.[-]	1xPhospho [S8]	1	P35579	P35579 1xPhospho [S1943]	Myosin-9 OS=Homo sapiens OX=9606 GN=MYH9 PE=1 SV=4	0	2539.09	25	62753.1	6130.76					5661.4	12157.5				5032.46							9145.41
[G].SATGRSKSSEKRQAVD.[T]	1xPhospho [S8]	3	P19827	P19827 1xPhospho [S37]	Inter-alpha-trypsin inhibitor heavy chain H1 OS=Homo sapiens OX=9606 GN=ITIH1 PE=1 SV=3	0	1786.84	16
[D].SQELSKVSREFHSHEFHSHEDMLVVD.[P]	1xPhospho [S8]	3	P10451	P10451 1xPhospho [S270]	Osteopontin OS=Homo sapiens OX=9606 GN=SPP1 PE=1 SV=1	0	3189.41	26						2.89162e+06		111328											6.40984e+06	109381
[R].SSLKKVDSLKKAFS.[R]	1xPhospho [S8]	1	O95810	O95810 1xPhospho [S241]	Caveolae-associated protein 2 OS=Homo sapiens OX=9606 GN=CAVIN2 PE=1 SV=3	0	1617.86	14
[N].SSTVLEDSKSNEKAEEWGRSGK.[D]	1xPhospho [S8]	1	P35542	P35542 1xPhospho [S102]	Serum amyloid A-4 protein OS=Homo sapiens OX=9606 GN=SAA4 PE=1 SV=2	0	2504.13	22
[S].TGTWNPGSSER.[G]	1xPhospho [S8]	28	P02671	P02671 1xPhospho [S364]	Fibrinogen alpha chain OS=Homo sapiens OX=9606 GN=FGA PE=1 SV=2	0	1271.51	11	1.40653e+06	731429	206668	403210	729464	542436	593652	512083	754549	266240	721854	220546	228275	211074	517046	396428	75971.1	330289	530673	554530	391515	386707	242375		639339	434996	585401	251305	352244	534868	757083	259957	517745	761741	220079	183829	147844	126173	287271	141341	516604
[S].TGTWNPGSSERGS.[A]	1xPhospho [S8]	4	P02671	P02671 1xPhospho [S364]	Fibrinogen alpha chain OS=Homo sapiens OX=9606 GN=FGA PE=1 SV=2	0	1415.56	13	510013	170916	58695.2	109954	257804	220505	206304	181962	269214	76652.5	224847	78809.2	75322.5	67082	170732	125016	14482.1	82446	154844	119773	130552		57566.9		204762	108925	218293	54744	127403	139184	166188	71169.2	190625	231710	62580.5	31124.1		31795.9	58816	36838.5
[S].TGTWNPGSSERGSA.[G]	1xPhospho [S8]	33	P02671	P02671 1xPhospho [S364]	Fibrinogen alpha chain OS=Homo sapiens OX=9606 GN=FGA PE=1 SV=2	0	1486.6	14	1.8729e+06	731004	254928	508789	892899	709939	689353	593218	978630	343091	830521	312894	287600	316425	563891	551896	84723.3	456610	628819	750190	458101	456191	237638	375309	705285	586183	793710	305971	377760	496991	827431	311288	655133	842133	313734	249164	196315	194906	431088	204297	611697
[S].TGTWNPGSSERGSAG.[H]	1xPhospho [S8]	39	P02671	P02671 1xPhospho [S364]	Fibrinogen alpha chain OS=Homo sapiens OX=9606 GN=FGA PE=1 SV=2	0	1543.62	15	2.61524e+06	1.2608e+06	376937	698378	1.16607e+06	901166	920881	902276	1.17853e+06	572216	1.15133e+06	490961	363619	489676	834581	824957	120741	667327	941462	976246	621887	640178	346172	476211	1.07074e+06	774862	1.03005e+06	406082	536358	646571	1.11522e+06	395324	872917	1190960	365444	372426	231543	282043	599623	282900	839793
[S].TVLEDSKSNEKAEEWGRSGKD.[P]	1xPhospho [S8]	9	P35542	P35542 1xPhospho [S104]	Serum amyloid A-4 protein OS=Homo sapiens OX=9606 GN=SAA4 PE=1 SV=2	0	2445.09	21	310274			41721.4	420574	424702	195052	44417.7			67688.5		167882		122346	114664			56636	112554	25568			76976.3			168821		134570	73790	99179.8		218663	332122							310287
[D].VMEKREDSKEAEKSGEATD.[G]	1xPhospho [S8]	2	P10645	P10645 1xPhospho [S136]	Chromogranin-A OS=Homo sapiens OX=9606 GN=CHGA PE=1 SV=7	0	2218.95	19																										37141.2							102734
[E].VTKEVVTSED.[G]	1xPhospho [S8]	4	P02671	P02671 1xPhospho [S485]	Fibrinogen alpha chain OS=Homo sapiens OX=9606 GN=FGA PE=1 SV=2	0	1186.52	10	1.72838e+06	481669	354733	347153	1.2752e+06	941444	572998	584545	918693	247868	712870	419166	331745	9251.92	645492	612935		758344			665456	453184	274609	749513	656043	358499	417935	364113	631000	511138	577639	374765	353936	831692	343182	212149	552090	211559	180933	305062	389472
[G].VVSLGSPSGEVSH.[P]	1xPhospho [S8]	11	P02765	P02765 1xPhospho [S330]	Alpha-2-HS-glycoprotein OS=Homo sapiens OX=9606 GN=AHSG PE=1 SV=1	0	1334.6	13		88944.4	129345	83839	159831		135861				117848	116255	112172	81578.8	61395.3	266175		113499			184708	144216	90073.9	95318	127065	90467.8	169257	139947	179127	173513	135292	134457	111136	143784	80001.8	93509.2	100423	64246.5	45020.2	38840.7	127178
[G].VVSLGSPSGEVSHPRK.[T]	1xPhospho [S8]	6	P02765	P02765 1xPhospho [S330]	Alpha-2-HS-glycoprotein OS=Homo sapiens OX=9606 GN=AHSG PE=1 SV=1	0	1715.85	16	98749		54421.4	43452.2	304299	110921	154283	169123	149469		126156	63664.4	167769		87573.5	134616			95210.7	190579	135678	82073.8	109222	104135	156639	83162.5	188684	114119	110804	136808	85721	36331.2	118453	115720		28445	37922.6	83282			267914
[K].MADEAGSEADHEGTHSTKRGHAKSRPV.[R]	1xPhospho [S7]; 1xOxidation [M1]	7	P02671	P02671 1xPhospho [S609]	Fibrinogen alpha chain OS=Homo sapiens OX=9606 GN=FGA PE=1 SV=2	0	2957.3	27	358911																		21952.2	1.82655e+06																					1307376
[Q].LEIVPNSAEERLHSMKE.[G]	1xPhospho [S7]; 1xOxidation [M15]	2	P02662	P02662 1xPhospho [S130]	Alpha-S1-casein OS=Bos taurus GN=CSN1S1 PE=1 SV=2	0	2077.96	17	426049					107037			91840.6							132896				125960						431871															80553.9
[L].CVFLVKSQGVNDNEEGFFSARGH.[R]	1xPhospho [S7]	1	P02675	P02675 1xPhospho [S30]	Fibrinogen beta chain OS=Homo sapiens OX=9606 GN=FGB PE=1 SV=2	0	2620.17	23
[D].EEALEDSAEEKVEESRAEKI.[K]	1xPhospho [S7]	1	O95810	O95810 1xPhospho [S218]	Caveolae-associated protein 2 OS=Homo sapiens OX=9606 GN=CAVIN2 PE=1 SV=3	0	2371.05	20	209981							128195	135230
[D].EEALEDSAEEKVEESRAEKIK.[R]	1xPhospho [S7]	8	O95810	O95810 1xPhospho [S218]	Caveolae-associated protein 2 OS=Homo sapiens OX=9606 GN=CAVIN2 PE=1 SV=3	0	2499.15	21	7.06438e+06			16540.2	162405	318367	62228.1	81301.5	210836			25066.4	95426.8		38573.8	91602	10390.4		195542	353284				126508	125717	222785			34317.3		34257.7			722150	16420.4						44393.7
[S].EEIVPNSVEQK.[H]	1xPhospho [S7]	2	P02662	P02662 1xPhospho [S90]	Alpha-S1-casein OS=Bos taurus GN=CSN1S1 PE=1 SV=2	0	1351.61	11		48019.2		18799		638158								265517									25142.7		130419	766962	29724.2						84267.2			19961.3	152355
[S].EEIVPNSVEQKHIQKED.[V]	1xPhospho [S7]	1	P02662	P02662 1xPhospho [S90]	Alpha-S1-casein OS=Bos taurus GN=CSN1S1 PE=1 SV=2	0	2101.98	17																	7690.76									269005
[S].EEIVPNSVEQKHIQKEDVPSER.[Y]	1xPhospho [S7]	2	P02662	P02662 1xPhospho [S90]	Alpha-S1-casein OS=Bos taurus GN=CSN1S1 PE=1 SV=2	0	2670.28	22																										267818
[P].GSSERGSAGHWTSESSVSGSTGQWHSESGSFRPDSPGSGNAR.[P]	1xPhospho [S7]	1	P02671	P02671 1xPhospho [S369]	Fibrinogen alpha chain OS=Homo sapiens OX=9606 GN=FGA PE=1 SV=2	0	4329.82	42
[T].GTWNPGSSERG.[S]	1xPhospho [S7]	31	P02671	P02671 1xPhospho [S364]	Fibrinogen alpha chain OS=Homo sapiens OX=9606 GN=FGA PE=1 SV=2	0	1227.48	11	3982436	1.59832e+06	488798	1.01393e+06	1.89804e+06	1.64499e+06	1.23278e+06	1.16111e+06	1.98718e+06	598388	1.85072e+06	643164	422928	455935	1.1955e+06	1.21075e+06	124528	665441	1.47159e+06	1.38102e+06	888186	680223	490956	636480	1.46816e+06	1030421	2.09896e+06	400092	791444	1056548	1.57125e+06	509350	1.3674e+06	1.6644e+06	586000	345702	305999	334816	579962	353185	1.38484e+06
[T].GTWNPGSSERGSA.[G]	1xPhospho [S7]	29	P02671	P02671 1xPhospho [S364]	Fibrinogen alpha chain OS=Homo sapiens OX=9606 GN=FGA PE=1 SV=2	0	1385.55	13
[T].GTWNPGSSERGSAG.[H]	1xPhospho [S7]	42	P02671	P02671 1xPhospho [S364]	Fibrinogen alpha chain OS=Homo sapiens OX=9606 GN=FGA PE=1 SV=2	0	1442.57	14	3.67185e+06	1.29215e+06	330696	628305	1.35599e+06	1074485	1.04206e+06	861446	1.60538e+06	429583	1.36392e+06	393177	311347	369989	811629	685217	92904.9	600531	955102	845750	646582	544661	311061	412271	1.0638e+06	676105	1146403	357170	528258	813640	1.14585e+06	440857	917427	1420867	393544	240445	184197	222412	569754	273622	776876
[Q].LEIVPNSAEER.[L]	1xPhospho [S7]	1	P02662	P02662 1xPhospho [S130]	Alpha-S1-casein OS=Bos taurus GN=CSN1S1 PE=1 SV=2	0	1336.61	11																	11985.4									2.36823e+06
[D].LPQRKSSLVTSKLAGGQVE.[-]	1xPhospho [S7]	1	O43768	O43768 1xPhospho [S109]	Alpha-endosulfine OS=Homo sapiens OX=9606 GN=ENSA PE=1 SV=1	0	2078.1	19	772078
[K].MADEAGSEADHEGTHSTKRGHAKSRPV.[R]	1xPhospho [S7]	7	P02671	P02671 1xPhospho [S609]	Fibrinogen alpha chain OS=Homo sapiens OX=9606 GN=FGA PE=1 SV=2	0	2941.3	27	32937.9					29380.1		609576	4916.15										2.3855e+06	1.17414e+06									1.52814e+06												1.17635e+06
[D].PDNAHESPEQEGAEGHFD.[L]	1xPhospho [S7]	9	Q99983	Q99983 1xPhospho [S402]	Osteomodulin OS=Homo sapiens OX=9606 GN=OMD PE=1 SV=1	0	2045.75	18
[D].PDNAHESPEQEGAEGHFDLHYYENQE.[-]	1xPhospho [S7]	12	Q99983	Q99983 1xPhospho [S402]	Osteomodulin OS=Homo sapiens OX=9606 GN=OMD PE=1 SV=1	0	3122.21	26						2.16096e+06		995046	1.84526e+06				122888						4.23598e+06															326065					14900.2
[D].PEVRPTSAVA.[A]	1xPhospho [S7]	2	P02656	P02656 1xPhospho [S95]	Apolipoprotein C-III OS=Homo sapiens OX=9606 GN=APOC3 PE=1 SV=1	0	1106.52	10	63979.7		189518	52617	349906						195250	8911.37	93252.1								153425	336721	68719.8				818081		77807.6	531544	237447		425540	244776		162989		124414			567398
[S].SLKKVDSLK.[K]	1xPhospho [S7]	2	O95810	O95810 1xPhospho [S241]	Caveolae-associated protein 2 OS=Homo sapiens OX=9606 GN=CAVIN2 PE=1 SV=3	0	1097.6	9	993119	17010		47184.7	95986.5		47884		50443.5	8084.12	36623.3	209771	10840.7	14555.7	8865.92	187705	9569.75		25587.3	163829	29658.8		28198.9	9351.2	40793.1	128802					14482.3			78449.5	8048.15		10974.5		86428.3
[S].SLKKVDSLKKAF.[S]	1xPhospho [S7]	2	O95810	O95810 1xPhospho [S241]	Caveolae-associated protein 2 OS=Homo sapiens OX=9606 GN=CAVIN2 PE=1 SV=3	0	1443.8	12	2.4296e+06					72553.4														235104														113167
[T].VLEDSKSNEKAEEWGRSGKD.[P]	1xPhospho [S7]	2	P35542	P35542 1xPhospho [S104]	Serum amyloid A-4 protein OS=Homo sapiens OX=9606 GN=SAA4 PE=1 SV=2	0	2344.05	20	126578				94441.5	93511														22666.8							94307.6						64935.3								106974
[V].VSLGSPSGEVSHPR.[K]	1xPhospho [S7]	3	P02765	P02765 1xPhospho [S330]	Alpha-2-HS-glycoprotein OS=Homo sapiens OX=9606 GN=AHSG PE=1 SV=1	0	1488.68	14			22942.3				52096.5				52886.8					57834.9				47776.5	40661.6	34918.6					77510.2		35384.6	138317			202213		22707.6	12433.8
[V].VSLGSPSGEVSHPRKT.[R]	1xPhospho [S7]	56	P02765	P02765 1xPhospho [S330]	Alpha-2-HS-glycoprotein OS=Homo sapiens OX=9606 GN=AHSG PE=1 SV=1	0	1717.83	16	640367	468645	808618	673241	2386197	1727489	1.7067e+06	1.09563e+06	1.46854e+06	169721	1.07274e+06	654439	1.47393e+06	681634	819492	1.67927e+06	37890.7	116872	779754	1.59204e+06	3.13789e+06	1.73714e+06	1.32039e+06	1.44077e+06	2126794	1.98155e+06	2.8001e+06	1.41379e+06	1.60413e+06	1655187	1.6987e+06	768697	1.71979e+06	1.75667e+06	202739	562136	608882	779783	431257	100611	2857094
[R].SLPGESEEMMEEVD.[Q]	1xPhospho [S6]; 2xOxidation [M9; M10]	56	P19823	P19823 1xPhospho [S60]	Inter-alpha-trypsin inhibitor heavy chain H2 OS=Homo sapiens OX=9606 GN=ITIH2 PE=1 SV=2	0	1693.59	14	3.82791e+06	1.21415e+07	8.51573e+06	2.27587e+06	2.79937e+07	4.9114e+06	6.05993e+06	9726709	1.19053e+07	1.35074e+07	4.65003e+06	4.79019e+06	593407	938623	378265	4.36635e+06	115957	2.20839e+07	3.18919e+06	1.51533e+06	1.47864e+07	4.20774e+06	102613	9.20141e+06	8.24822e+06	6.738e+06	9305370	3.83808e+06	1.02781e+07	6.7718e+06	4.0403e+06	1.00226e+07	6263177	11904096	1.82279e+07	1.13999e+06	3.16605e+07	3.48573e+06		7.41943e+06
[R].SLPGESEEMMEEVD.[Q]	1xPhospho [S6]; 1xOxidation [M]	76	P19823	P19823 1xPhospho [S60]	Inter-alpha-trypsin inhibitor heavy chain H2 OS=Homo sapiens OX=9606 GN=ITIH2 PE=1 SV=2	0	1677.59	14	5548602	1.29247e+07	7.94863e+06	2.53844e+06	2.48675e+07	7.73598e+06	8.83511e+06	3.06782e+07	3.34787e+07	1.47555e+07	1.52559e+06	6.51139e+06	1.20483e+06	1.41943e+06	194879	4.94642e+06	45164.5	2.03836e+07	7.69436e+06	2.4249e+06	1.40696e+07	3.99516e+06	24074.3	1.07984e+07	1.09841e+07	6.08728e+06	1.0485e+07	6.3325e+06	1.25526e+07	7.32961e+06	5.19943e+06	1.10324e+07	7.35851e+06	1.43924e+07	1.46468e+07	1.99745e+06	1.35519e+07	3.92585e+06	528716	6.21253e+06
[L].EIVPNSAEERLHSM.[K]	1xPhospho [S6]; 1xOxidation [M14]	2	P02662	P02662 1xPhospho [S130]	Alpha-S1-casein OS=Bos taurus GN=CSN1S1 PE=1 SV=2	0	1707.74	14												11864.3				105918	11553.1									1.38563e+06		35876.6									20755.1		13571.7
[L].EIVPNSAEERLHSMKE.[G]	1xPhospho [S6]; 1xOxidation [M14]	20	P02662	P02662 1xPhospho [S130]	Alpha-S1-casein OS=Bos taurus GN=CSN1S1 PE=1 SV=2	0	1964.88	16						87690.3		125507								2.84413e+07							199061		89718.3	7.81457e+07	48890.5						169486				79260.1
[L].EIVPNSAEERLHSMKEG.[I]	1xPhospho [S6]; 1xOxidation [M14]	1	P02662	P02662 1xPhospho [S130]	Alpha-S1-casein OS=Bos taurus GN=CSN1S1 PE=1 SV=2	0	2021.9	17						53016.2										65160.5							57973.3			2.29505e+06							30380.1
[L].EIVPNSAEERLHSMKEGIH.[A]	1xPhospho [S6]; 1xOxidation [M14]	1	P02662	P02662 1xPhospho [S130]	Alpha-S1-casein OS=Bos taurus GN=CSN1S1 PE=1 SV=2	0	2272.04	19																										1.51343e+06
[M].ADEAGSEADHEGTHSTKRGHAKSRPV.[R]	1xPhospho [S6]	1	P02671	P02671 1xPhospho [S609]	Fibrinogen alpha chain OS=Homo sapiens OX=9606 GN=FGA PE=1 SV=2	0	2810.26	26	1.48889e+06					438027		664518											34299.3	988038									1761094					4.48458e+06							836778
[D].AEYGASPEQVADNGDDHSEGGLVENHVD.[S]	1xPhospho [S6]	4	P18065	P18065 1xPhospho [S142]	Insulin-like growth factor-binding protein 2 OS=Homo sapiens OX=9606 GN=IGFBP2 PE=1 SV=2	0	2991.19	28		72323.5	64609	36131.9	342812	1053308	67704.9	384155	338466	58652.6	170026	51940.7	42862.6	48980	59055.6	161142		89245.3	242290		71578.1					98054			170263		77328.1	76646.9	945477	275820				93220.2		32419.7
[D].ASSLESGVPSRFSGSGSGTD.[F]	1xPhospho [S6]	1	A0A0B4J2D9	A0A0B4J2D9 1xPhospho [S78]	Immunoglobulin kappa variable 1D-13 OS=Homo sapiens OX=9606 GN=IGKV1D-13 PE=3 SV=1	0	1964.82	20
[D].EASEQSDEEDSVQSLHGVRHPQD.[P]	1xPhospho [S6]	2	Q6WN34	Q6WN34 1xPhospho [S182]	Chordin-like protein 2 OS=Homo sapiens OX=9606 GN=CHRDL2 PE=1 SV=1	0	2659.09	23	121419			37287.2	29159.1	55884.4		257980	113227		52439		28885.1													20047.5				39336.3			47681.1	74519.4
[L].EIVPNSAEER.[L]	1xPhospho [S6]	2	P02662	P02662 1xPhospho [S130]	Alpha-S1-casein OS=Bos taurus GN=CSN1S1 PE=1 SV=2	0	1223.53	10		41608.9				69058.2						55787.7			60023.9	146769					33365.3	28362.3	49048.5			15943716		50447.4	60012	31677.2	37004.6	33715	123961		47446.7	16016.6	52653.6
[L].EIVPNSAEERL.[H]	1xPhospho [S6]	3	P02662	P02662 1xPhospho [S130]	Alpha-S1-casein OS=Bos taurus GN=CSN1S1 PE=1 SV=2	0	1336.61	11																										30637180
[L].EIVPNSAEERLH.[S]	1xPhospho [S6]	2	P02662	P02662 1xPhospho [S130]	Alpha-S1-casein OS=Bos taurus GN=CSN1S1 PE=1 SV=2	0	1473.67	12																271943				34830.5			98476			3.95062e+06
[L].EIVPNSAEERLHS.[M]	1xPhospho [S6]	2	P02662	P02662 1xPhospho [S130]	Alpha-S1-casein OS=Bos taurus GN=CSN1S1 PE=1 SV=2	0	1560.71	13																119118	4982.18									1.9147e+06										13457.9
[L].EIVPNSAEERLHSMK.[E]	1xPhospho [S6]	1	P02662	P02662 1xPhospho [S130]	Alpha-S1-casein OS=Bos taurus GN=CSN1S1 PE=1 SV=2	0	1819.84	15																										729374
[L].EIVPNSAEERLHSMKE.[G]	1xPhospho [S6]	9	P02662	P02662 1xPhospho [S130]	Alpha-S1-casein OS=Bos taurus GN=CSN1S1 PE=1 SV=2	0	1948.88	16				12612.5		112056		474115								1.65959e+07							204920			5.09633e+07							82994.3
[L].EIVPNSAEERLHSMKEG.[I]	1xPhospho [S6]	1	P02662	P02662 1xPhospho [S130]	Alpha-S1-casein OS=Bos taurus GN=CSN1S1 PE=1 SV=2	0	2005.9	17												21322.7								106665						1.29503e+06
[E].EIVPNSVEQK.[H]	1xPhospho [S6]	3	P02662	P02662 1xPhospho [S90]	Alpha-S1-casein OS=Bos taurus GN=CSN1S1 PE=1 SV=2	0	1222.57	10				59999.4		1.17402e+06								435279			6767.12						54961.8	62929.4	175668	1.87068e+06							75669.1			33471.7	148116
[E].EIVPNSVEQKHIQKE.[D]	1xPhospho [S6]	1	P02662	P02662 1xPhospho [S90]	Alpha-S1-casein OS=Bos taurus GN=CSN1S1 PE=1 SV=2	0	1857.91	15			27528.4								83067.7					173510							40084.5			273523				69613.5				97921.5				38131.3
[E].EIVPNSVEQKHIQKEDVPSER.[Y]	1xPhospho [S6]	2	P02662	P02662 1xPhospho [S90]	Alpha-S1-casein OS=Bos taurus GN=CSN1S1 PE=1 SV=2	0	2541.23	21																169044							24499.3			529129
[L].FSSEESNLGANNYDD.[Y]	1xPhospho [S6]	2	P04004	P04004 1xPhospho [S410]	Vitronectin OS=Homo sapiens OX=9606 GN=VTN PE=1 SV=1	0	1741.62	15		65235.9	263565	29486.5	499149	141964	124070	242398		130012	104137	199470	94639.7	90166.6	44068.1	91934.9		144114	234842		209284	229778	180956	254784	239912	393369		154496	376875	165596	204975	379902		193027	178328	186554	490524	906202	77739.3	297963
[K].GAGDGSDEEVDGKADGAEAKPAE.[-]	1xPhospho [S6]	1	P35579	P35579 1xPhospho [S1943]	Myosin-9 OS=Homo sapiens OX=9606 GN=MYH9 PE=1 SV=4	0	2254.9	23	215056	29871										87785														54064.2								97922.3	89316.5
[R].KANDESNEHSDVID.[S]	1xPhospho [S6]	1	P10451	P10451 1xPhospho [S254]	Osteopontin OS=Homo sapiens OX=9606 GN=SPP1 PE=1 SV=1	0	1652.64	14	72698.8	681580	39859.7	156237	84026.7	1.43174e+06	73301.7	144889	673946	163352	616418	89111.3	85514.9	58239.1	411708	54547.8	10758.6	94303.1	540480	20432.8	37095.9	33755.5	38837.6	180403	111553	194024		115492	155198		82089.4	51825	1.60844e+06		110100	21493.9	72000.7	67770.3	66571.1	59986.8
[D].LPAAASSEDIERS.[-]	1xPhospho [S6]	3	P22466	P22466 1xPhospho [S116]	Galanin peptides OS=Homo sapiens OX=9606 GN=GAL PE=1 SV=3	0	1425.63	13		132216	35645.5	75811.4										65637.5		108989	9941.2					44940.7										22562.5			11291.2	7792.8		32677.3	42580.6
[C].PDVQASLPD.[A]	1xPhospho [S6]	2	Q96PD5	Q96PD5 1xPhospho [S202]	N-acetylmuramoyl-L-alanine amidase OS=Homo sapiens OX=9606 GN=PGLYRP2 PE=1 SV=1	0	1021.42	9
[A].PEVGASKPEGID.[S]	1xPhospho [S6]	1	P04004	P04004 1xPhospho [S130]	Vitronectin OS=Homo sapiens OX=9606 GN=VTN PE=1 SV=1	0	1278.56	12
[R].SLPGESEEMMEEVD.[Q]	1xPhospho [S6]	37	P19823	P19823 1xPhospho [S60]	Inter-alpha-trypsin inhibitor heavy chain H2 OS=Homo sapiens OX=9606 GN=ITIH2 PE=1 SV=2	0	1661.6	14	1.50109e+06	2.68258e+06	1.44956e+06	850288	3.1321e+06	7.0056e+06	1.59385e+06	35837532	27500128	3.99123e+06	220211	1.11133e+06	496438	508267	25205.1	1.19503e+06			3026158	2.01806e+06	4.0715e+06	817262	22123.8	5.19245e+06	2.76308e+06	1.44218e+06	2.87136e+06	1.68056e+06	2.90377e+06	1.33374e+06	997632	5.53562e+06	1.65144e+06	4932309	5.05382e+06	665716	2.45954e+06	997904	201077	931825
[R].SLPGESEEMMEEVDQVTLYSYKVQS.[T]	1xPhospho [S6]	1	P19823	P19823 1xPhospho [S60]	Inter-alpha-trypsin inhibitor heavy chain H2 OS=Homo sapiens OX=9606 GN=ITIH2 PE=1 SV=2	0	2958.27	25									107091										40756.3
[R].SLPGESEEMMEEVDQVTLYSYKVQSTITSR.[M]	1xPhospho [S6]	1	P19823	P19823 1xPhospho [S60]	Inter-alpha-trypsin inhibitor heavy chain H2 OS=Homo sapiens OX=9606 GN=ITIH2 PE=1 SV=2	0	3516.58	30
[G].TWNPGSSER.[G]	1xPhospho [S6]	44	P02671	P02671 1xPhospho [S364]	Fibrinogen alpha chain OS=Homo sapiens OX=9606 GN=FGA PE=1 SV=2	0	1113.44	9	9050285	4913864	1.38323e+06	2592263	4.40308e+06	3.32075e+06	3.50464e+06	3108049	4508095	2.18429e+06	4265239	1.67506e+06	1.25849e+06	2127625	3.02977e+06	2.47097e+06	408269	2.01948e+06	3.48547e+06	3.03372e+06	1.96988e+06	2104602	1.30077e+06	1594321	3.31666e+06	2.48933e+06	4.0021e+06	1.45711e+06	1.95637e+06	2.12653e+06	4.40062e+06	1.29645e+06	3071079	4.06585e+06	1.251e+06	1.23003e+06	1.08005e+06	925064	2321996	1.39592e+06	2.47242e+06
[G].TWNPGSSERG.[S]	1xPhospho [S6]	40	P02671	P02671 1xPhospho [S364]	Fibrinogen alpha chain OS=Homo sapiens OX=9606 GN=FGA PE=1 SV=2	0	1170.46	10	27057994	11130817	3.44038e+06	6093067	12794638	10397650	8609470	8.16996e+06	12045351	4.57605e+06	11548094	4.02806e+06	2632422	3.57096e+06	7909305	7232519	920161	4.91095e+06	9706920	8976989	6.22729e+06	5163174	3.24724e+06	4276487	9385168	6.45413e+06	11304013	3275485	5361542	6412128	10645157	3.47884e+06	9375740	11177517	3.85385e+06	2.37632e+06	2146933	2.20449e+06	4262004	2.51594e+06	7299507
[G].TWNPGSSERGSAG.[H]	1xPhospho [S6]	41	P02671	P02671 1xPhospho [S364]	Fibrinogen alpha chain OS=Homo sapiens OX=9606 GN=FGA PE=1 SV=2	0	1385.55	13	16632602	6817693	2.45043e+06	5.203e+06	9795914	7.22638e+06	6.90705e+06	5901260	8.30333e+06	2961909	7.62607e+06	2868669	2.26861e+06	2.41882e+06	5078653	5713970	709243	3.17357e+06	6214390	7.60888e+06	4.52753e+06	3.95259e+06	2340682	2.77298e+06	6325236	4304101	7.87745e+06	2.28441e+06	4451409	4530020	7.23656e+06	2.68774e+06	6123039	8585505	2.60967e+06	1.85825e+06	1.58738e+06	1.6787e+06	3.33702e+06	1.74059e+06	6185424
[E].VAAIVSLGL.[S]	1xPhospho [S6]	4	Q16720	Q16720 1xPhospho [S121]	Plasma membrane calcium-transporting ATPase 3 OS=Homo sapiens OX=9606 GN=ATP2B3 PE=1 SV=3	0	922.501	9		14535.3	18706.9	32187.3			28949.8			19734.9	44865.2	136625	15690.3	183688	25855.4	219070		30616.2			9186.58	139010		212171		14936				5913.12	8983.47	32115			6725.01	9878.98	7328.97	5594.73	42257.8	13415.7	254706
[G].AGDGSDEEVDGKADGAEAKPAE.[-]	1xPhospho [S5]	8	P35579	P35579 1xPhospho [S1943]	Myosin-9 OS=Homo sapiens OX=9606 GN=MYH9 PE=1 SV=4	0	2197.88	22	711161	105076		11099.9		73494.1	77729.5	18896.2	51757.1	43297.1		320673	31871.5			70829.6		49103.1		20141.6	62564.5			79069	35559.1	305353								522535	347155		19984.3		42116.2
[E].ALEDSAEEKVEESRAEKIK.[R]	1xPhospho [S5]	1	O95810	O95810 1xPhospho [S218]	Caveolae-associated protein 2 OS=Homo sapiens OX=9606 GN=CAVIN2 PE=1 SV=3	0	2241.06	19	742477																									69777.3								83931.9
[T].CEKNSVLEVIAYSSSE.[T]	1xPhospho [S5]	10	Q8NER1	Q8NER1 1xPhospho [S395]	Transient receptor potential cation channel subfamily V member 1 OS=Homo sapiens OX=9606 GN=TRPV1 PE=1 SV=2	0	1837.79	16		52414.3	63191.9	68393.9	81963.4		48280.2			50901.5	63642.8	42505.5	72975.9	61816.8	62291.3	30367	81235.3			98230.2	87910.9	92614	71640.1	77139.3	64048.8	64344.6		59260.4	46692.9	71901.8	45897.3	83851	58034.9	33276.6	84854.8	57617.9	79531.8	58644.4	46601.4	71718.7	38415.2
[A].DEAGSEADHEGTHSTKRGHAKSRPV.[R]	1xPhospho [S5]	14	P02671	P02671 1xPhospho [S609]	Fibrinogen alpha chain OS=Homo sapiens OX=9606 GN=FGA PE=1 SV=2	0	2739.22	25	16230061				5590814	917385		921429	4900845										1.09443e+06	1.67861e+06					1.59423e+06		1.32424e+06		2.6099e+06	3.21081e+06	2.71812e+06			3.34411e+06							9.32929e+06
[L].EDSKSNEKAEEWGRSGKD.[P]	1xPhospho [S5]	2	P35542	P35542 1xPhospho [S104]	Serum amyloid A-4 protein OS=Homo sapiens OX=9606 GN=SAA4 PE=1 SV=2	0	2131.89	18	90351.8				51406.9	147200	24192	25084.3	84344.9		39232.9		8766.14		32590				24434.4	22138.5			14776.5	37547.6	10372.7		76327.7			21758.9	18634.5		25143.4								91002.9
[D].GKPASPTPVIVASHTANKEE.[K]	1xPhospho [S5]	7	P35606	P35606 1xPhospho [S859]	Coatomer subunit beta' OS=Homo sapiens OX=9606 GN=COPB2 PE=1 SV=2	0	2113.03	20	1.4485e+06					143960	61574.9					285368				129304	30648.4			209102	76650.6		47578.1		159415	384761					74058.1		44598.8	155522	19461.3				196870
[E].IVPNSVEQKHIQKEDVPSER.[Y]	1xPhospho [S5]	1	P02662	P02662 1xPhospho [S90]	Alpha-S1-casein OS=Bos taurus GN=CSN1S1 PE=1 SV=2	0	2412.19	20																88862.1										235499
[L].NEDVSQEESPSL.[I]	1xPhospho [S5]	1	P02812	P02812 1xPhospho [S24]	Basic salivary proline-rich protein 2 OS=Homo sapiens OX=9606 GN=PRB2 PE=1 SV=3	0	1413.54	12		77050.6								18950								56497.4			26284.9					34220.7		31103.5	13779.1				218579		9799.69	9519.7		24397.6
[W].NPGSSERGSAGHWTSESSVSGSTGQ.[W]	1xPhospho [S5]	3	P02671	P02671 1xPhospho [S365]	Fibrinogen alpha chain OS=Homo sapiens OX=9606 GN=FGA PE=1 SV=2	0	2529.03	25	408244						405377	124675								84425.2			226519	142791	49540.8				123841		231697		85009.1					319804
[D].PAPKSPVGSGAPQAAAPAPAAHVAGNPGGD.[A]	1xPhospho [S5]	1	P16989	P16989 1xPhospho [S34]	Y-box-binding protein 3 OS=Homo sapiens OX=9606 GN=YBX3 PE=1 SV=4	0	2697.28	30																																	123941
[E].PTVYSDEEEPKDESARKND.[-]	1xPhospho [S5]	2	O00264	O00264 1xPhospho [S181]	Membrane-associated progesterone receptor component 1 OS=Homo sapiens OX=9606 GN=PGRMC1 PE=1 SV=3	0	2288.96	19	214485					122231	19627.9					39655.2														58251.2			15115.7		24068.1		53862.2	171107	15722
[A].SGGGSPTSPRASLGTG.[T]	1xPhospho [S5]	2	Q9UBW5	Q9UBW5 1xPhospho [S444]	Bridging integrator 2 OS=Homo sapiens OX=9606 GN=BIN2 PE=1 SV=3	0	1468.64	16	257699											49421.5				29183.5										63197.8									37814
[G].SPPDSHVLLAAPPGHQLHRAHYD.[L]	1xPhospho [S5]	1	P02765	P02765 1xPhospho [S297]	Alpha-2-HS-glycoprotein OS=Homo sapiens OX=9606 GN=AHSG PE=1 SV=1	0	2595.23	23	102553					67821.2		94488	168974										44801.9	134904							41495.9							51996
[D].SSPDSAEDVR.[K]	1xPhospho [S5]	248	P12763; P02765	P12763 1xPhospho [S138]	Alpha-2-HS-glycoprotein OS=Bos taurus GN=AHSG PE=1 SV=2 Alpha-2-HS-glycoprotein OS=Homo sapiens OX=9606 GN=AHSG PE=1 SV=1	0	1142.44	10	2.02217e+06	3.35403e+06	1.22716e+07	1.89954e+06	6.14845e+06	1.90608e+06	4.45511e+06	4.01904e+06	4.28584e+06	1.67188e+06	1.83466e+06	5.18183e+06	9.64983e+06	4.00858e+06	2.77003e+06	5221054	175112	3930332	1.69811e+06	3.15468e+06	2.47616e+06	3.09186e+06	2.13117e+06	3.87258e+06	4.05229e+06	2511757	2.30425e+06	3109191	3.52902e+06	3.14433e+06	2.6326e+06	3.37566e+06	2.32418e+06	3.26665e+06	2.63812e+06	2.77824e+06	3.32868e+06	4.35471e+06	3.22373e+06	1.56675e+06	1.77842e+06
[D].SSPDSAEDVRK.[LV]	1xPhospho [S5]	149	P12763; P02765	P12763 1xPhospho [S138]	Alpha-2-HS-glycoprotein OS=Bos taurus GN=AHSG PE=1 SV=2 Alpha-2-HS-glycoprotein OS=Homo sapiens OX=9606 GN=AHSG PE=1 SV=1	0	1270.53	11	4.30453e+06	1.31106e+07	2.09811e+07	5.86864e+06	2.23174e+07	1.58932e+06	1.68869e+07	9.10113e+06	9.42817e+06	5.44004e+06	1.45599e+07	2.88999e+07	1.59118e+07	2.77039e+07	1.20118e+07	4.1908e+07	4.01193e+06	5.48548e+06	1.72656e+06	3725800	9.98033e+06	5.01725e+06	1.2845e+07	8212451	6.00143e+06	8.68875e+06	997675	1.2546e+07	2.4676e+07	6.89082e+06	8.83063e+06	7.97498e+06	6.62929e+06	5.31172e+06	4.77808e+06	1.11321e+07	4.9306e+06	1.02302e+07	6.8119e+06	8.21551e+06	5.18017e+06
[D].SSPDSAEDVRKV.[C]	1xPhospho [S5]	133	P02765	P02765 1xPhospho [S138]	Alpha-2-HS-glycoprotein OS=Homo sapiens OX=9606 GN=AHSG PE=1 SV=1	0	1369.6	12	1.07949e+06	1.74829e+06	1.38265e+06	1.08471e+06	4.51895e+06	1.24792e+06	4.07884e+06	4.20128e+06	5.77761e+06	895530	1.39309e+06	3.44851e+06	2.91159e+06	2.0885e+06	2.7923e+06	5.12475e+06	334688	2.45979e+06	579470	770089	2.38795e+06	2.29493e+06	1.47145e+06	2.2328e+06	2.2834e+06	1.69141e+06	1.51833e+06	2.59197e+06	3.41325e+06	947534	1.83807e+06	3.54194e+06	1.10342e+06	3.53574e+06	3.45667e+06	1.56052e+06	2.62767e+06	1.11898e+06	1.06114e+06	748848	973889
[D].SVFSSSERAHQVLRI.[R]	1xPhospho [S5]	4	P04070	P04070 1xPhospho [S29]	Vitamin K-dependent protein C OS=Homo sapiens OX=9606 GN=PROC PE=1 SV=1	0	1795.89	15	893223					788532		469038	427359						39564.4				787811	383862							179255		13837.6					109749							140218
[T].WNPGSSERG.[S]	1xPhospho [S5]	14	P02671	P02671 1xPhospho [S364]	Fibrinogen alpha chain OS=Homo sapiens OX=9606 GN=FGA PE=1 SV=2	0	1069.41	9	2.42097e+06	1.21193e+06	315482	576755	1.19377e+06	1.06089e+06	754778	735225	1.10082e+06	669829	1.16554e+06	402273	278966	296046	680595	664992	79582.5	370545	870265	810289	447076	364116	268071	344840	772463	624465	1.06008e+06	233299	481194	514078	1086133	284737	944830	1.01822e+06	297937	230065	154109	206760	399302	289663	604931
[T].WNPGSSERGSA.[G]	1xPhospho [S5]	11	P02671	P02671 1xPhospho [S364]	Fibrinogen alpha chain OS=Homo sapiens OX=9606 GN=FGA PE=1 SV=2	0	1227.48	11	1.62215e+06	554136	180372	375661	723187	526254	475943	421409	589297	265719	732278	254653	195498		436958	418847	83849.3		494508	442934	375230	305365	180952		448198	321364	585963	213846	286969	390891	636024	224794	551513	660220	212966	161015	125832	165099	286473	145700
[T].WNPGSSERGSAG.[H]	1xPhospho [S5]	9	P02671	P02671 1xPhospho [S364]	Fibrinogen alpha chain OS=Homo sapiens OX=9606 GN=FGA PE=1 SV=2	0	1284.5	12	1844524	707217	258468	504730	904769	726364	643129	539625	814297	350436	827507	305620	203394	243517	534689	532963	73750.8	297067	705128	601583	412332	338359	246904	320389	607763	535094	735984	213903	405637	424075	732905	226917	666994	804965	275712	187221	154826	209542	321994	185413	585078
[E].DSKSNEKAEEWGRSGKD.[P]	1xPhospho [S4]	7	P35542	P35542 1xPhospho [S104]	Serum amyloid A-4 protein OS=Homo sapiens OX=9606 GN=SAA4 PE=1 SV=2	0	2002.85	17	287138		22153.1	13594.7	319476	353563	71543.8	77976.5	106219		86391.1	12195.3	29686.7		52676.2	76006.4			64769.7	64265.4			16916.2	29124.1		8616.7			92608.2	68919.8	74152.1	3857.7	160896	289194							143341
[D].EAGSEADHEGTHSTKRGHAKSRPV.[R]	1xPhospho [S4]	66	P02671	P02671 1xPhospho [S609]	Fibrinogen alpha chain OS=Homo sapiens OX=9606 GN=FGA PE=1 SV=2	0	2624.2	24	1.15241e+08	1.86477e+06	12046.6	4086.72	3.21525e+07	2.12852e+07	4.97089e+06	1.43429e+07	4.60074e+07	6047.97	2.1923e+06		13544.5		4359761	3.06679e+06			1.7535e+07	2.96489e+07	2.02322e+06	1.5273e+06	8.04375e+06	2.59e+06	7.20079e+06	6.63043e+06	1.00881e+07	6.77788e+06	3.54606e+07	1.28952e+07	2.66612e+07	1.09715e+07	1.60682e+06	3.27887e+07		1.64693e+06		9584.07	10054.3	645424	1.71032e+07
[S].ERGSAGHWTSESSVSGSTGQWHSESGSFRPD.[S]	1xPhospho [S4]	1	P02671	P02671 1xPhospho [S369]	Fibrinogen alpha chain OS=Homo sapiens OX=9606 GN=FGA PE=1 SV=2	0	3372.39	31						337224		191609											123256
[A].GDGSDEEVDGKADGAEAKPAE.[-]	1xPhospho [S4]	10	P35579	P35579 1xPhospho [S1943]	Myosin-9 OS=Homo sapiens OX=9606 GN=MYH9 PE=1 SV=4	0	2126.84	21	579782	69046.3										193349														199415								241872	248231
[D].GELSWEHSDGDIFRQPANREA.[R]	1xPhospho [S4]	3	Q9BU40	Q9BU40 1xPhospho [S179]	Chordin-like protein 1 OS=Homo sapiens OX=9606 GN=CHRDL1 PE=1 SV=1	0	2494.08	21	380095					542592	17470.3		109309		12181.2		30584.5						700963	198044							222264							210146
[D].GSESEEEYSAPLPALAPSSS.[-]	1xPhospho [S4]	1	P19021	P19021 1xPhospho [S957]	Peptidyl-glycine alpha-amidating monooxygenase OS=Homo sapiens OX=9606 GN=PAM PE=1 SV=2	0	2087.87	20		56279.3	16848.4	33815.1	34391.4	116448	21863.7	571890	101131	43058.7	21655	18147.9	33192.7	20291		48627.2			109252	171361				360000	5297.55										337272					5415.08
[L].GSPSGEVSHPR.[K]	1xPhospho [S4]	35	P02765	P02765 1xPhospho [S330]	Alpha-2-HS-glycoprotein OS=Homo sapiens OX=9606 GN=AHSG PE=1 SV=1	0	1189.5	11		1663806	3489038			310580	2743187				4.725e+06			1.57881e+06		4837340				1.84583e+06	3.39955e+06		816553		522786	793234	5151570	3.03788e+06		8.77301e+06		359383	3.98372e+06		365108	2.86306e+06		3.3792e+06			4.92832e+06
[K].KVDSLKKAFSRQNIE.[K]	1xPhospho [S4]	2	O95810	O95810 1xPhospho [S241]	Caveolae-associated protein 2 OS=Homo sapiens OX=9606 GN=CAVIN2 PE=1 SV=3	0	1842.95	15	313410													18499.5						67957.5
[A].LEDSAEEKVEESRAEKIK.[R]	1xPhospho [S4]	1	O95810	O95810 1xPhospho [S218]	Caveolae-associated protein 2 OS=Homo sapiens OX=9606 GN=CAVIN2 PE=1 SV=3	0	2170.03	18	583826			15482.9			46288.8										7364.42							25852		61696.2
[W].NPGSSERGSAGHWTSE.[S]	1xPhospho [S4]	4	P02671	P02671 1xPhospho [S364]	Fibrinogen alpha chain OS=Homo sapiens OX=9606 GN=FGA PE=1 SV=2	0	1738.68	16	1.28922e+06	237376	56163.6	273593	573529	539599	411660	345436	707199	68392.9	499828	117961	140784	116780	348140	276521	5878.41		389324	362619	102256	42027.2	146657	109624	417297	297383	550245	29071.3	249240	316551	438258	66905.5	344301	608339	26477.6	35265.6		76334.2	105788		472187
[D].PDASKPEDWDERAKIDD.[P]	1xPhospho [S4]	3	P27797	P27797 1xPhospho [S214]	Calreticulin OS=Homo sapiens OX=9606 GN=CALR PE=1 SV=1	0	2066.87	17						267752	62781.1		66513.3		34901.7	13051.8	75453.4			38590.9			115409					70801.5	46430	32041.4			72061.3			16251.4	171894	41067.9
[D].PKLSPHKVQG.[R]	1xPhospho [S4]	1	Q9GZP8	Q9GZP8 1xPhospho [S29]	Immortalization up-regulated protein OS=Homo sapiens OX=9606 GN=IMUP PE=1 SV=1	0	1170.6	10																					1863.03			1535.63	2008.95	2388.76	1485.77	2710.63	3236.52		2799.55	2396.5		1227.71			2249.24	2806.08	3080.78	3803.53	1734.98
[D].PNISNGEEEEEKE.[P]	1xPhospho [S4]	3	Q14515	Q14515 1xPhospho [S198]	SPARC-like protein 1 OS=Homo sapiens OX=9606 GN=SPARCL1 PE=1 SV=2	0	1583.61	13	54300.2	195532		66462.2	96837.3	125995	46494.9	121532	69894.2	72740.6	211611	63216	39876.8	29694.8	115738	83511.2	32956.1	90851	127412	38497.3	52113.4	57792.1			57293.2	127638	87307.7	46722.8	37901.4	40788.7	41325.5	44609.6	291240		144708	31889.5	58154.4	56755.6		46736.2	105909
[D].PNISNGEEEEEKEPGEVGTHN.[D]	1xPhospho [S4]	3	Q14515	Q14515 1xPhospho [S198]	SPARC-like protein 1 OS=Homo sapiens OX=9606 GN=SPARCL1 PE=1 SV=2	0	2374.97	21				77442.7	61070.7	138750		69187.5			150587				61069.1	43077			79844.6							59530.2						58544.1	277843	71241.3	92714			36157.5
[D].PNISNGEEEEEKEPGEVGTHND.[N]	1xPhospho [S4]	40	Q14515	Q14515 1xPhospho [S198]	SPARC-like protein 1 OS=Homo sapiens OX=9606 GN=SPARCL1 PE=1 SV=2	0	2489.99	22	276549	969462	169230	691299	646486	1.256e+06	353395	941025	461381	181457	1.68449e+06	421536	336313	97517.2	698710	384981			776750	428751	333036	211894	96085.2	738745	374009	905591	630941	357640	363746	380192	352202	380893	2.425e+06	644920	658482	66097.6	73748.7	279438	210426	149303
[D].PTDSKPEDWDKPEHIPD.[P]	1xPhospho [S4]	4	P27797	P27797 1xPhospho [S231]	Calreticulin OS=Homo sapiens OX=9606 GN=CALR PE=1 SV=1	0	2085.88	17		46404.9	31399.5	106259	414688	879714	156505	255853	130633		183771	47887.1	273158	98445.8	128432	161010	13540		436539	158119	61121.9	35722.4	33846.3	278877	179971	160265	229223	85102.5	225076	116788	104746	84875	808717	187359	19541.9	22132.6		62084.7	52609.1
[S].RQLSSGVSEIRHTAD.[R]	1xPhospho [S4]	2	P04792	P04792 1xPhospho [S82]	Heat shock protein beta-1 OS=Homo sapiens OX=9606 GN=HSPB1 PE=1 SV=2	0	1735.81	15	602212											14683.7				18127	11556.7		37311.3					49613.4
[D].SGSSEEKQLYNKYPDAVATWLNPD.[P]	1xPhospho [S4]	2	P10451	P10451 1xPhospho [S27]	Osteopontin OS=Homo sapiens OX=9606 GN=SPP1 PE=1 SV=1	0	2792.25	24	170188					661446	6049.25	501822	342118	10512.5									1.31066e+06	73984.5							110702	2907.32					33308.6	24271.2
[E].SIISQETYKQEK.[N]	1xPhospho [S4]	1	P02663	P02663 1xPhospho [S31]	Alpha-S2-casein OS=Bos taurus GN=CSN1S2 PE=1 SV=2	0	1533.72	12															227226																					83873.6
[S].SPDSAEDVRKV.[C]	1xPhospho [S4]	1	P02765	P02765 1xPhospho [S138]	Alpha-2-HS-glycoprotein OS=Homo sapiens OX=9606 GN=AHSG PE=1 SV=1	0	1282.57	11	24258.4	35368.8		40372.1	80891.1		73889.2	76366.4	129144		24810.7	65698.8		17678.3	52379.9	68886		51592.2			32187.2	30236.1	23680.7			31131.9		35690.4	58077.6			55724.9		83430.9	70352.6	19200.4	38309.5
[D].SPGSGNARPNNPD.[W]	1xPhospho [S4]	25	P02671	P02671 1xPhospho [S400]	Fibrinogen alpha chain OS=Homo sapiens OX=9606 GN=FGA PE=1 SV=2	0	1362.54	13	1.20178e+06	233383	278645	252185	852675	591566	295687	285673	261016	202368	449919	154024	120152	185208	254669	344370	42896.9	271920	301481	297700	192560	135125	164252	123530	223637	104365	702947	154274	381304	272668	403433	53960	398552	430002	65081	126611	146030	163958	187619	145281	460339
[D].SPGSGNARPNNPDWG.[T]	1xPhospho [S4]	2	P02671	P02671 1xPhospho [S400]	Fibrinogen alpha chain OS=Homo sapiens OX=9606 GN=FGA PE=1 SV=2	0	1605.64	15	443604		17078.1	41314.7	116704	185878	49838.2		145223		70496				51432.8			20624.5	83140						58027.9				66945.6		76530.8	22470.1	71093.8	96562.1	27148.2
[D].TEASRAAAPAEGP.[P]	1xPhospho [S4]	1	Q6UB99	Q6UB99 1xPhospho [S2297]	Ankyrin repeat domain-containing protein 11 OS=Homo sapiens OX=9606 GN=ANKRD11 PE=1 SV=3	0	1307.56	13		23888		45547.2	46264.3		21026.9	26025.2				36844.2		91982.2	65419.5	97949.9	7100.92	96356.9	65857.5			70804.4		231087	61260.6	16649.6					60075.7	19820.7		63153.8		11613.2	51657.7	46614.8		61982.3	105327
[G].TATWKPGSSGPGSTGSWNSGSSGTGSTGNQNPGSPRPGSTGTWNPGSSERG.[S]	1xPhospho [S47]	10	P02671	P02671 1xPhospho [S364]	Fibrinogen alpha chain OS=Homo sapiens OX=9606 GN=FGA PE=1 SV=2	0	4957.14	51	4708265						434576	292857	1.72278e+06						150904				1.5718e+06	1.23581e+06							173274		293059	464452	194890			1.71069e+06							634091
[W].KPGSSGPGSTGSWNSGSSGTGSTGNQNPGSPRPGSTGTWNPGSSERG.[S]	1xPhospho [S43]	1	P02671	P02671 1xPhospho [S364]	Fibrinogen alpha chain OS=Homo sapiens OX=9606 GN=FGA PE=1 SV=2	0	4497.93	47
[G].SSGPGSTGSWNSGSSGTGSTGNQNPGSPRPGSTGTWNPGSSER.[G]	1xPhospho [S40]	5	P02671	P02671 1xPhospho [S364]	Fibrinogen alpha chain OS=Homo sapiens OX=9606 GN=FGA PE=1 SV=2	0	4158.74	43	909086						89246.4												223739	250750				176866						121536				811914				37002.3			123901
[G].SSGPGSTGSWNSGSSGTGSTGNQNPGSPRPGSTGTWNPGSSERGSA.[G]	1xPhospho [S40]	4	P02671	P02671 1xPhospho [S364]	Fibrinogen alpha chain OS=Homo sapiens OX=9606 GN=FGA PE=1 SV=2	0	4373.83	46							174819								121105				490708						87145					261571	101743
[G].SSGPGSTGSWNSGSSGTGSTGNQNPGSPRPGSTGTWNPGSSERGSAG.[H]	1xPhospho [S40]	4	P02671	P02671 1xPhospho [S364]	Fibrinogen alpha chain OS=Homo sapiens OX=9606 GN=FGA PE=1 SV=2	0	4430.85	47	1.84685e+06						28784.4	233399	971066		126776				115346		35926.3		1.18554e+06	415313	103184						561611		201481	354043	224314		140826	471576							172104
[G].SSGPGSTGSWNSGSSGTGSTGNQNPGSPRPGSTGTWNPGSSERGSAGH.[W]	1xPhospho [S40]	3	P02671	P02671 1xPhospho [S364]	Fibrinogen alpha chain OS=Homo sapiens OX=9606 GN=FGA PE=1 SV=2	0	4567.91	48
[D].PQSKPLGDWAAGTM.[D]	1xPhospho [S3]; 1xOxidation [M14]	15	O14791	O14791 1xPhospho [S49]	Apolipoprotein L1 OS=Homo sapiens OX=9606 GN=APOL1 PE=1 SV=5	0	1554.67	14	121986		65601.6	22479	126739	63862	46280.6	87469			17841.6	21744.7	57514.8	30997.4	34375.2	68987.4		43512.9			59471.1	71618.9	46964.2	58709.4	88556.5	16653	81386.9	93975.1	78151.4	127160	57466.6	26671.5	53191.8	30189.8	30333.8	30872.4	35555.9	20576.6		8968.27	196258
[D].PQSKPLGDWAAGTMD.[P]	1xPhospho [S3]; 1xOxidation [M14]	30	O14791	O14791 1xPhospho [S49]	Apolipoprotein L1 OS=Homo sapiens OX=9606 GN=APOL1 PE=1 SV=5	0	1669.69	15	1.27056e+06	119617	655732	275144	1.64054e+06	1.13826e+06	531740	364034	273237	174074	233365	242111	582042	363232	339949	613958	9109.82	598436	474697	364798	725902	717804	472746	1.00042e+06	944066	275413	1.09865e+06	845272	1032870	1.51772e+06	712049	369245	855293	400548	385934	261430	394633	354767	82394.4	150021	2.68625e+06
[T].ADSGEGDFLA.[E]	1xPhospho [S3]	85	P02671	P02671 1xPhospho [S22]	Fibrinogen alpha chain OS=Homo sapiens OX=9606 GN=FGA PE=1 SV=2	0	1061.38	10	4.98737e+06	1.35789e+07	2.52359e+06	3.72566e+06	1.5954e+07	5.61454e+06	4.57852e+06	3.55038e+06	1.30997e+07	3.35301e+06	4.56523e+06	3.78457e+06	293122	485603	928705	3.16921e+06	125670		542101	1.39838e+06	2.45017e+07	8.5497e+06	83490.3	5.88419e+06	4.16517e+06	8.46186e+06	8278819	1.96553e+06	3.23874e+06	2.80363e+06	4.22032e+06	1.29706e+07	3.85349e+06	1.14523e+07	2.17678e+07	504939	5.76063e+06	871873	958315	1.42605e+06	354087
[T].ADSGEGDFLAE.[G]	1xPhospho [S3]	139	P02671	P02671 1xPhospho [S22]	Fibrinogen alpha chain OS=Homo sapiens OX=9606 GN=FGA PE=1 SV=2	0	1190.42	11	8.9879e+06	4.62322e+07	7.42071e+06	8.12208e+06	50898833	12237468	1.25144e+07	1.34557e+07	4.21044e+07	8.53017e+06	1.13123e+07	1.21158e+07	496495	835362	3.3779e+06	4.32685e+06	337667		3.70219e+06	1.60091e+06	3.24117e+07	1.30553e+07	49318.1	1.52869e+07	1.37851e+07	1.54025e+07	1.29431e+07	3.53637e+06	7.6569e+06	3.42805e+06	6.49595e+06	2.03694e+07	1.22369e+07	4.22207e+07	5.8229e+07	993644	2.72206e+07	2.18966e+06	1.29347e+06	4.02041e+06	378238
[T].ADSGEGDFLAEG.[G]	1xPhospho [S3]	462	P02671	P02671 1xPhospho [S22]	Fibrinogen alpha chain OS=Homo sapiens OX=9606 GN=FGA PE=1 SV=2	0	1247.45	12	5.58498e+07	1.97704e+08	3.47385e+07	4.25862e+07	2.44519e+08	5.58068e+07	5.77318e+07	5.9242e+07	1.84185e+08	3.65586e+07	5.13141e+07	5.65111e+07	2.39662e+06	3.7035e+06	1.45022e+07	2.16797e+07	1.49596e+06	4096.12	1.41511e+07	8.59294e+06	1.18063e+08	4.07835e+07	724088	5.84593e+07	5.33726e+07	5.32755e+07	5.29921e+07	1.43777e+07	4.36586e+07	1.48993e+07	3.10583e+07	8.35518e+07	6.58099e+07	2.0281e+08	2.14752e+08	3.99794e+06	1.05975e+08	9.79189e+06	7.34871e+06	1.9302e+07	2.05544e+06
[T].ADSGEGDFLAEGG.[G]	1xPhospho [S3]	523	P02671	P02671 1xPhospho [S22]	Fibrinogen alpha chain OS=Homo sapiens OX=9606 GN=FGA PE=1 SV=2	0	1304.47	13	7.18376e+07	2.57409e+08	3.96226e+07	3.89839e+07	3.07979e+08	6.42706e+07	6.94756e+07	7.29796e+07	2.77111e+08	3.63346e+07	8.92702e+07	6.0664e+07	2.15562e+06	3.56728e+06	3.14477e+07	1.98374e+07	1.46018e+06	2.43987e+08	1.21449e+07	8.32812e+06	1.35523e+08	4.16259e+07	310646	8.17207e+07	6.64763e+07	7.11486e+07	5.39224e+07	1.42341e+07	4.24819e+07	1.48723e+07	3.26192e+07	7.40958e+07	8.17857e+07	2.7692e+08	2.68979e+08	3.76926e+06	1.44591e+08	9.55799e+06	5.8758e+06	2.21054e+07	1.37905e+06
[T].ADSGEGDFLAEGGG.[V]	1xPhospho [S3]	406	P02671	P02671 1xPhospho [S22]	Fibrinogen alpha chain OS=Homo sapiens OX=9606 GN=FGA PE=1 SV=2	0	1361.49	14	3.29748e+07	7.84917e+07	1.1375e+07	1.32881e+07	9.21886e+07	2.22372e+07	1.74011e+07	2.81644e+07	1.0252e+08	1.18356e+07	2.66092e+07	1.71964e+07	952986	1.33822e+06	9.01201e+06	6.78742e+06	615703	7.58741e+07	6.05717e+06	3.4955e+06	3.23924e+07	1.20031e+07	186420	2.53168e+07	2.19117e+07	1.86989e+07	2.06572e+07	4.20617e+06	1.25053e+07	4.50297e+06	8.59574e+06	1.85053e+07	3.00413e+07	9.20882e+07	9.99887e+07	1.39459e+06	5.32378e+07	3.19303e+06	2.28127e+06	6.34156e+06	598614
[T].ADSGEGDFLAEGGGV.[R]	1xPhospho [S3]	87	P02671	P02671 1xPhospho [S22]	Fibrinogen alpha chain OS=Homo sapiens OX=9606 GN=FGA PE=1 SV=2	0	1460.56	15	377569	659776	276948	495358	693251	1.16431e+06	402334	1.27362e+06	1.3038e+06	236609	1.26041e+06	298986	124428	165651	59718.9	469526	119469		189380	707750	673815	220859	3171.59	918221	527952	357816	530797	281546	709549	352824	505131	1.02261e+06	247933	934830	1.20698e+06	161376	310709	272527	262534	231495	263382
[T].ADSGEGDFLAEGGGVR.[G]	1xPhospho [S3]	1346	P02671	P02671 1xPhospho [S22]	Fibrinogen alpha chain OS=Homo sapiens OX=9606 GN=FGA PE=1 SV=2	0	1616.66	16	2.38148e+08	1.50295e+08	3.91815e+07	1.35735e+08	2.8992e+08	1.92753e+08	1.48738e+08	1.27635e+08	3.43509e+08	1.9322e+07	1.62548e+09	6.55162e+07	2.095e+07	2.46337e+07	5.45158e+07	1.40078e+08	3.51861e+06	8.58013e+07	3.84007e+07	1.0117e+08	9.47922e+07	1.89059e+07	8.96057e+06	5.57946e+07	1.14674e+08	7.79569e+07	1.57497e+08	2.97807e+07	2.54744e+08	9.08514e+07	1.68832e+08	9.84951e+07	6.5662e+07	3.16962e+08	1.12019e+08	1.58105e+07	3.3108e+07	4.04344e+07	3.66574e+07	1.64848e+07	3.85331e+07
[T].ADSGEGDFLAEGGGVRG.[P]	1xPhospho [S3]	1283	P02671	P02671 1xPhospho [S22]	Fibrinogen alpha chain OS=Homo sapiens OX=9606 GN=FGA PE=1 SV=2	0	1673.68	17	3.02171e+08	1.40206e+08	3.2943e+07	1.12924e+08	3.6701e+08	2.18219e+08	1.34137e+08	1.64973e+08	4.05713e+08	1.87983e+07	6.98576e+07	4.71233e+07	1.52231e+07	1.51273e+07	5.43663e+07	1.05306e+08	2.12335e+06	6.95266e+07	4.79981e+07	1.0141e+08	6.74711e+07	1.58399e+07	6.49946e+06	5.98912e+07	1.16436e+08	8.59064e+07	1.82646e+08	2.206e+07	1.41267e+08	9.34459e+07	1.59815e+08	8.52492e+07	6.07529e+07	3.87956e+08	1.16506e+08	7.01497e+06	3.04412e+07	1.50875e+07	2.11043e+07	1.38434e+07	3.01969e+07
[T].ADSGEGDFLAEGGGVRGP.[R]	1xPhospho [S3]	352	P02671	P02671 1xPhospho [S22]	Fibrinogen alpha chain OS=Homo sapiens OX=9606 GN=FGA PE=1 SV=2	0	1770.73	18	1.42598e+07	4.19967e+06	1.03235e+06	3.79379e+06	1.05e+07	1.90841e+07	4.89769e+06	1.59524e+07	2.45763e+07	818605	1.74719e+06	1.45464e+06	1.1876e+06	893447	1.70562e+06	5.54705e+06	216859	2.87925e+06	4.66605e+06	1.2502e+07	3.09507e+06	692784	195227	4.58274e+06	7.25605e+06	3.60041e+06	1.31456e+07	1.3028e+06	8.18382e+06	4.09103e+06	6.04018e+06	4.62543e+06	2.70077e+06	1.74952e+07	4.06022e+06	401608	1.05139e+06	569880	1.15074e+06	733154	3.65565e+06
[T].ADSGEGDFLAEGGGVRGPR.[V]	1xPhospho [S3]	478	P02671	P02671 1xPhospho [S22]	Fibrinogen alpha chain OS=Homo sapiens OX=9606 GN=FGA PE=1 SV=2	0	1926.83	19	9.03794e+07	6.27684e+06	1.9058e+06	1.33563e+07	4.95514e+07	4.88489e+07	2.52053e+07	3.36036e+07	8.9925e+07	807527	9.27993e+06	2.69524e+06	5.5438e+06	2.58594e+06	1.23747e+07	1.94349e+07	564841	1.79935e+06	1.55831e+07	2.87029e+07	5.01389e+06	1.11329e+06	1.14869e+06	9.82041e+06	2.13265e+07	8.92397e+06	3.75004e+07	2.04975e+06	2.08516e+07	1.80141e+07	2.06226e+07	6.01332e+06	7.63479e+06	6.31047e+07	2.24344e+06	834319	977154	1.60275e+06	2.96667e+06	562474	2.22018e+07
[T].ADSGEGDFLAEGGGVRGPRV.[V]	1xPhospho [S3]	48	P02671	P02671 1xPhospho [S22]	Fibrinogen alpha chain OS=Homo sapiens OX=9606 GN=FGA PE=1 SV=2	0	2025.9	20	1.98195e+06			69265.2	189976	2.18819e+06	86321.2	1.39173e+06	2.86395e+06				32973		82585.7	100724	6399.08	22230.8	828625	1.4917e+06				195843	456008	44749.9	1.13961e+06		324458	34560.7	80351.6	25968.4	52835.5	1.61407e+06	15756.7	8203.11	9509.72				672399
[T].ADSGEGDFLAEGGGVRGPRVV.[E]	1xPhospho [S3]	67	P02671	P02671 1xPhospho [S22]	Fibrinogen alpha chain OS=Homo sapiens OX=9606 GN=FGA PE=1 SV=2	0	2124.97	21	2.46373e+06	14632.8		37363.1	123101	2.69897e+06	66334.8	2386440	3.75333e+06	10710.7		6832.4	39442.5	6892.75	48259.8	70584.2	5794.73	15774.6	1.00984e+06	2.37018e+06	21283.7	12481.7		131604	416874	25152.7	1.83036e+06	16770.8	142484	31887.7	56109.1	26131.1	53391.9	1.46959e+06	22923.1	10777.4	14352.4				834641
[T].ADSGEGDFLAEGGGVRGPRVVE.[R]	1xPhospho [S3]	215	P02671	P02671 1xPhospho [S22]	Fibrinogen alpha chain OS=Homo sapiens OX=9606 GN=FGA PE=1 SV=2	0	2254.01	22	3.79514e+07	230848	76095.4	530220	2.42132e+06	3.33444e+07	1.07076e+06	3.16657e+07	5.33561e+07	127493	403329	105786	482279	107265	965887	1.4336e+06	74538.3	260658	1.26413e+07	2.60209e+07	256145	171804	48165	2.64875e+06	6.3919e+06	421425	1.9476e+07	169769	2.48892e+06	552082	861512	364450	936606	2.34467e+07	241567	103298	149574	64630.6	142976	31676.2	8.16905e+06
[T].ADSGEGDFLAEGGGVRGPRVVER.[H]	1xPhospho [S3]	173	P02671	P02671 1xPhospho [S22]	Fibrinogen alpha chain OS=Homo sapiens OX=9606 GN=FGA PE=1 SV=2	0	2410.11	23	1.00666e+08	139717	47435.2	579797	4.90012e+06	4.77106e+07	1.82369e+06	4.28991e+07	9.48586e+07	183597	273504	106094	875746	109741	2.19161e+06	2.35731e+06	86901	152669	1.92183e+07	3.53072e+07	213166	123856	43103.2	3.03917e+06	8.84696e+06	542472	3.18885e+07	157439	3.65379e+06	941377	1.4458e+06	319344	908052	3.99586e+07	157773	116648	129306	11248.6	189940	76764.7	2.02428e+07
[T].ADSGEGDFLAEGGGVRGPRVVERH.[Q]	1xPhospho [S3]	193	P02671	P02671 1xPhospho [S22]	Fibrinogen alpha chain OS=Homo sapiens OX=9606 GN=FGA PE=1 SV=2	0	2547.17	24	207839108	57276.5		401705	6.86048e+06	8.19874e+07	1.59355e+06	64058709	191492616	99439.9	179292	101164	826906	86135.4	2.14855e+06	2.41504e+06	91365.2	70734.2	2.62999e+07	59025084	187835	125546	49887.4	1.62961e+06	8.80474e+06	410773	5.39213e+07	142862	4.46541e+06	900438	1.5028e+06	225314	642414	68423049	154351	80934.3	121032	66368.8	138232	22617.1	3.11637e+07
[T].ADSGEGDFLAEGGGVRGPRVVERHQ.[S]	1xPhospho [S3]	205	P02671	P02671 1xPhospho [S22]	Fibrinogen alpha chain OS=Homo sapiens OX=9606 GN=FGA PE=1 SV=2	0	2675.23	25	2.63594e+08	100230	84034.5	465741	1.02161e+07	7.75114e+07	2.0698e+06	6.95471e+07	211942822	192252	246318		1.18536e+06	113854	3.24894e+06	2.48754e+06	76562.4		3.1504e+07	6.39105e+07	238942	153177	131851	1.97921e+06	1.38937e+07	436795	5.68107e+07	214593	6.71362e+06	1.20506e+06	1.49903e+06	253285	650487	7.6194e+07	165236	229697	242398	33718.9	176609		4.06507e+07
[T].ADSGEGDFLAEGGGVRGPRVVERHQS.[A]	1xPhospho [S3]	148	P02671	P02671 1xPhospho [S22]	Fibrinogen alpha chain OS=Homo sapiens OX=9606 GN=FGA PE=1 SV=2	0	2762.26	26	1.25775e+08	886993	210737	1.52744e+06	5.44304e+06	4.77874e+07	982889	37263611	1.38756e+08	472479	314294	1.0044e+06	711253	3.63966e+06	2.07653e+06	2.65492e+06	126243	569455	1.57832e+07	4.17693e+07	110826	1.48336e+06	81221.8	1.86765e+06	7.61525e+06	794044	3.68035e+07	203224	3.43289e+06	784254	921379	405268	611774	4.96253e+07	150520	182266	273829	180148	645988	181756	2.73898e+07
[T].ADSGEGDFLAEGGGVRGPRVVERHQSA.[C]	1xPhospho [S3]	206	P02671	P02671 1xPhospho [S22]	Fibrinogen alpha chain OS=Homo sapiens OX=9606 GN=FGA PE=1 SV=2	0	2833.3	27	2.30969e+08	48614.2	39056.2	321894	6.72149e+06	8.23409e+07	1.41274e+06	6.84241e+07	2.34387e+08	101581	181627	42381.3	816970	78975.8	2.86812e+06	2.23745e+06	69227.5	39213	28740382	8.05427e+07	362996	199736	144853	2.29542e+06	1.4162e+07	543424	6.76134e+07	132149	4.08237e+06	1.01675e+06	1.27787e+06	214563	936495	8.7299e+07	298021	99446.6	129931	45192	176379		4.87806e+07
[T].ADSGEGDFLAEGGGVRGPRVVERHQSACKD.[S]	1xPhospho [S3]	35	P02671	P02671 1xPhospho [S22]	Fibrinogen alpha chain OS=Homo sapiens OX=9606 GN=FGA PE=1 SV=2	0	3179.43	30	3.11309e+06			48158.4	417169	380863	169976	1.46758e+06	1.29915e+06				98581.7		48820.3	74021.7			174450	866613			20146.7		286818		832600		235109	113805	200105			496873							231422
[T].ADSGEGDFLAEGGGVRGPRVVERHQSACKDS.[D]	1xPhospho [S3]	6	P02671	P02671 1xPhospho [S22]	Fibrinogen alpha chain OS=Homo sapiens OX=9606 GN=FGA PE=1 SV=2	0	3266.46	31	718978			13607.2		57388.1		177202	1.66703e+06											55922.9							94104.2							191679
[T].ADSGEGDFLAEGGGVRGPRVVERHQSACKDSD.[W]	1xPhospho [S3]	15	P02671	P02671 1xPhospho [S22]	Fibrinogen alpha chain OS=Homo sapiens OX=9606 GN=FGA PE=1 SV=2	0	3381.49	32	194667			17059.9	199066	221825	30416.9	617588	620456				57579.2		83024.5	65754.3			221084	102459					108887		593090		76942.1	117773	104993			283056
[E].AGSEADHEGTHSTKRGHAKSRPV.[R]	1xPhospho [S3]	17	P02671	P02671 1xPhospho [S609]	Fibrinogen alpha chain OS=Homo sapiens OX=9606 GN=FGA PE=1 SV=2	0	2495.15	23	3.66938e+06				2.94417e+06	893575		1.06885e+06	2.8708e+06							1.10467e+06			1.12598e+06	1.7657e+06					2.99347e+06		259861		1.8613e+06	2.68076e+06				1.88664e+06							1.69224e+06
[S].AGSVESPSVSSTHRVSD.[P]	1xPhospho [S3]	5	P17936	P17936 1xPhospho [S148]	Insulin-like growth factor-binding protein 3 OS=Homo sapiens OX=9606 GN=IGFBP3 PE=1 SV=2	0	1781.77	17		58434.3	78131	80320.4	69764.2	106614		111430			141286	57141	91980.1	64738.2	100638	193432			103973	178956	311798	518189	71484.2	152065		162356		150655		70995.6	99050.3		51474.4			90875.9					76450.8
[G].DGSDEEVDGKADGAEAKPAE.[-]	1xPhospho [S3]	10	P35579	P35579 1xPhospho [S1943]	Myosin-9 OS=Homo sapiens OX=9606 GN=MYH9 PE=1 SV=4	0	2069.82	20	1.22291e+06	144799			82092.9	92903.6	93106.5	62052		76799	21460	339673				73951.8		51272.2			73199.2			135110	183571	471321						42818.5		476652	490451		66273.3
[D].DHSEGGLVENHVD.[S]	1xPhospho [S3]	1	P18065	P18065 1xPhospho [S154]	Insulin-like growth factor-binding protein 2 OS=Homo sapiens OX=9606 GN=IGFBP2 PE=1 SV=2	0	1487.58	13					175594	354824		108929			64086.5	40697.9				34504.1		58992.2											58394.6				139345				37780.8			13314.2
[A].DSSEEKFL.[R]	1xPhospho [S3]	12	P02808	P02808 1xPhospho [S22]	Statherin OS=Homo sapiens OX=9606 GN=STATH PE=1 SV=2	0	1034.41	8		248098	133206	133476	318882	162559	139166	171399	109147	116207	178087	221590	127562	84627.1	57927.1	224335	14985.2	307742			483368	186277	68071.5	582808	199728	1.18699e+06	318482	606895	954635	516111	1.09168e+06	331116	273035	448583	587281	160868	470412	959111	120911	93569.8	154213
[L].EDSAEEKVEESRAEKIK.[R]	1xPhospho [S3]	3	O95810	O95810 1xPhospho [S218]	Caveolae-associated protein 2 OS=Homo sapiens OX=9606 GN=CAVIN2 PE=1 SV=3	0	2056.94	17	435519					38754.6						31786.7														105528								103813
[A].FVSKQEGSEVVKRPR.[R]	1xPhospho [S3]	4	P02818	P02818 1xPhospho [S38]	Osteocalcin OS=Homo sapiens OX=9606 GN=BGLAP PE=1 SV=2	0	1825.93	15	26663			10892.8	16088.6	24296.4		15778.7	90691.2		21460.2	12436.2	27301.9		16791.8				213781	28057.3	12713.6					8911.16	15882.7	8940.86	8410.45	10902				35980.9				11670.3
[G].GGSPTSPRASLGTGTA.[S]	1xPhospho [S3]	5	Q9UBW5	Q9UBW5 1xPhospho [S444]	Bridging integrator 2 OS=Homo sapiens OX=9606 GN=BIN2 PE=1 SV=3	0	1496.67	16	789032					92870.6						330814				133113	30364.2		103528	109112						298171							83897.3	99340.2	176075				229806
[P].GSSERGSAGHWTSESSVSGSTGQWHSESGSFR.[P]	1xPhospho [S3]	2	P02671	P02671 1xPhospho [S365]	Fibrinogen alpha chain OS=Homo sapiens OX=9606 GN=FGA PE=1 SV=2	0	3391.4	32
[P].GSSERGSAGHWTSESSVSGSTGQWHSESGSFRP.[D]	1xPhospho [S3]	6	P02671	P02671 1xPhospho [S365]	Fibrinogen alpha chain OS=Homo sapiens OX=9606 GN=FGA PE=1 SV=2	0	3488.45	33	837456							386777	413134										352715	299272							89069.8
[P].GSSERGSAGHWTSESSVSGSTGQWHSESGSFRPDSPGSG.[N]	1xPhospho [S3]	5	P02671	P02671 1xPhospho [S365]	Fibrinogen alpha chain OS=Homo sapiens OX=9606 GN=FGA PE=1 SV=2	0	3988.64	39						105170					27860.8																599689														408668
[D].KNSQEKGPQEAFPVHLD.[L]	1xPhospho [S3]	2	Q9UGM5	Q9UGM5 1xPhospho [S315]	Fetuin-B OS=Homo sapiens OX=9606 GN=FETUB PE=1 SV=2	0	2003.92	17	250447			16323.1	258946		27566.1				34405.6		50352.7		34092.5								17024.6	42106.9	56049.4		104736		100860	20888.8	34883.8	13023.2		96135.5
[G].KSSSYSKQFTSSTSYNRGD.[S]	1xPhospho [S3]	1	P02671	P02671 1xPhospho [S577]	Fibrinogen alpha chain OS=Homo sapiens OX=9606 GN=FGA PE=1 SV=2	0	2209.94	19	117101						9743.75																				54608.9									9889.78
[S].PDSAEDVR.[K]	1xPhospho [S3]	1	P12763; P02765	P12763 1xPhospho [S138]	Alpha-2-HS-glycoprotein OS=Bos taurus GN=AHSG PE=1 SV=2 Alpha-2-HS-glycoprotein OS=Homo sapiens OX=9606 GN=AHSG PE=1 SV=1	0	968.372	8
[D].PDSTGALVEEEDPFFKVPVNKLA.[A]	1xPhospho [S3]	6	P36955	P36955 1xPhospho [S35]	Pigment epithelium-derived factor OS=Homo sapiens OX=9606 GN=SERPINF1 PE=1 SV=4	0	2582.24	23	375932						8859.15	54435.9	115578	6322.55						7797.76			243521	99296.2							42449.3										4341.38				32574.1
[D].PDSTGALVEEEDPFFKVPVNKLAA.[A]	1xPhospho [S3]	6	P36955	P36955 1xPhospho [S35]	Pigment epithelium-derived factor OS=Homo sapiens OX=9606 GN=SERPINF1 PE=1 SV=4	0	2653.28	24	466251					176934			103401							2933.37			237781	143583							66026						5526.61	4476.99			5029.16				39738.7
[D].PDSTGALVEEEDPFFKVPVNKLAAA.[V]	1xPhospho [S3]	4	P36955	P36955 1xPhospho [S35]	Pigment epithelium-derived factor OS=Homo sapiens OX=9606 GN=SERPINF1 PE=1 SV=4	0	2724.32	25	273499				5219.27		4471.56	162021	147396	5415.32						6639.13			179404								25554.8										7714.69				8397
[D].PDSTGALVEEEDPFFKVPVNKLAAAVS.[N]	1xPhospho [S3]	2	P36955	P36955 1xPhospho [S35]	Pigment epithelium-derived factor OS=Homo sapiens OX=9606 GN=SERPINF1 PE=1 SV=4	0	2910.42	27	130425					32136.9		153360	10852.4	3883.34						3736.55			115554
[D].PDSTGALVEEEDPFFKVPVNKLAAAVSNF.[G]	1xPhospho [S3]	1	P36955	P36955 1xPhospho [S35]	Pigment epithelium-derived factor OS=Homo sapiens OX=9606 GN=SERPINF1 PE=1 SV=4	0	3171.53	29								104685															2845.13
[D].PDSTGALVEEEDPFFKVPVNKLAAAVSNFG.[Y]	1xPhospho [S3]	1	P36955	P36955 1xPhospho [S35]	Pigment epithelium-derived factor OS=Homo sapiens OX=9606 GN=SERPINF1 PE=1 SV=4	0	3228.55	30								174227	10262.3																											6345.39
[D].PDSTGALVEEEDPFFKVPVNKLAAAVSNFGYD.[L]	1xPhospho [S3]	2	P36955	P36955 1xPhospho [S35]	Pigment epithelium-derived factor OS=Homo sapiens OX=9606 GN=SERPINF1 PE=1 SV=4	0	3506.64	32	257914							326716											152997
[N].PGSSERGSAGHWT.[S]	1xPhospho [S3]	24	P02671	P02671 1xPhospho [S364]	Fibrinogen alpha chain OS=Homo sapiens OX=9606 GN=FGA PE=1 SV=2	0	1408.56	13	12152338	1977774	675880	2.93289e+06	4472447	4112164	4238643	1.87319e+06	5.99056e+06	572890	4351246	1.07277e+06	1625152	1.35098e+06	3.75055e+06	2356926	455979	220776	2270980	2762787	1.01008e+06	689271	1.69881e+06	1.46787e+06	3.57011e+06	2.07656e+06	4635837	958272	1.94317e+06	2.51879e+06	3.68191e+06	907214	2.80276e+06	5.66633e+06	298537	837914	121306	777276	2.00974e+06	300228	3.98678e+06
[N].PGSSERGSAGHWTS.[E]	1xPhospho [S3]	19	P02671	P02671 1xPhospho [S364]	Fibrinogen alpha chain OS=Homo sapiens OX=9606 GN=FGA PE=1 SV=2	0	1495.6	14	8.39392e+06	1.89245e+06	687688	2945088	4.43896e+06	3.32636e+06	3.29702e+06	1.7026e+06	7.52783e+06	593721	3.96769e+06	1.00492e+06	1.20782e+06	1.19487e+06	3.20962e+06	2077698	360591		2.34648e+06	2.26757e+06	731347	446376	1.25361e+06	1.27081e+06	2.91741e+06	1493505	2.95785e+06	656965	1.50575e+06	1.93969e+06	2.59362e+06	575298	2047950	4447415	207505	496639		638521	1.37205e+06	328786	3.17857e+06
[N].PGSSERGSAGHWTSESS.[V]	1xPhospho [S3]	64	P02671	P02671 1xPhospho [S364]	Fibrinogen alpha chain OS=Homo sapiens OX=9606 GN=FGA PE=1 SV=2	0	1798.7	17	8.02958e+06	1.71425e+06	702608	1.79012e+06	3.9604e+06	3.22043e+06	3.16369e+06	1.85906e+06	5766619	452541	3.38256e+06	741255	865485	565234	2.71505e+06	1.71389e+06	89731.7	93339.9	2.34888e+06	2.17993e+06	912663	310955	968802	1.29758e+06	3.02818e+06	1.97426e+06	4.16609e+06	375833	1.51831e+06	1933689	3.01425e+06	712905	2.35555e+06	4.34655e+06	219446	205296	25354.3	517564	803322	253823	2.39146e+06
[N].PGSSERGSAGHWTSESSVS.[G]	1xPhospho [S3]	73	P02671	P02671 1xPhospho [S364]	Fibrinogen alpha chain OS=Homo sapiens OX=9606 GN=FGA PE=1 SV=2	0	1984.8	19	39718778	5.68907e+06	1.90814e+06	7.63876e+06	1.30691e+07	1.21564e+07	11315685	8734392	17720264	1.60063e+06	1.10815e+07	2984217	4.28986e+06	2.42541e+06	8.69033e+06	7.91813e+06	1.09511e+06	537550	9.48775e+06	8.98085e+06	3.60925e+06	1.78991e+06	2.8127e+06	3.50399e+06	9178432	4.90416e+06	1.04943e+07	2.42878e+06	5.44761e+06	6.41032e+06	1.06522e+07	3.01606e+06	6.24488e+06	13566965	1.16051e+06	1.65692e+06	180536	1.39112e+06	4246478	749016	9.68737e+06
[D].PKSKEEDKHLKF.[R]	1xPhospho [S3]	6	P10451	P10451 1xPhospho [S291]	Osteopontin OS=Homo sapiens OX=9606 GN=SPP1 PE=1 SV=1	0	1565.77	12	178153			4.44721e+06	4.03848e+06	943790	56066.2	540363			134623		165214		131120		11064		1.07416e+06			6808.52	8800.02			16406.9		12279	129983	10134.5		5600.41	189667								458524
[D].PKSKEEDKHLKFRISHELD.[S]	1xPhospho [S3]	9	P10451	P10451 1xPhospho [S291]	Osteopontin OS=Homo sapiens OX=9606 GN=SPP1 PE=1 SV=1	0	2416.2	19	263145					6.95239e+06		347127	2.63616e+06										4.94546e+06	239758							332247							73314.8							31717.5
[V].PNSAEERL.[H]	1xPhospho [S3]	2	P02662	P02662 1xPhospho [S130]	Alpha-S1-casein OS=Bos taurus GN=CSN1S1 PE=1 SV=2	0	995.419	8																										84975.2
[V].PNSAEERLHSMKE.[G]	1xPhospho [S3]	1	P02662	P02662 1xPhospho [S130]	Alpha-S1-casein OS=Bos taurus GN=CSN1S1 PE=1 SV=2	0	1607.69	13					102767												29188.1									210122			109083
[D].PQSKPLGDWAAGTMD.[P]	1xPhospho [S3]	23	O14791	O14791 1xPhospho [S49]	Apolipoprotein L1 OS=Homo sapiens OX=9606 GN=APOL1 PE=1 SV=5	0	1653.7	15	1.92828e+06	54785.5	232441	190897	2.35706e+06	2.0285e+06	349869	702426	649214	56882	109860	73972.1	398836	110971	201934	441114		129978	566913	459018	420807	198977	272588	793888	809616	152758	920520	426937	856544	694191	414739	205183	678483	984323	116279	114420		149399	34645.7	20076.6	1.696e+06
[N].PSSAGSWNSGSSGPGSTGNR.[N]	1xPhospho [S3]	1	P02671	P02671 1xPhospho [S291]	Fibrinogen alpha chain OS=Homo sapiens OX=9606 GN=FGA PE=1 SV=2	0	1929.77	20	190046	43170.6	28605.9		69550.2	90044.3	24864.3			33599.7	43679.1				40730	43774.1		24983.2	72313.3					28933.6					29649.9		51195.5	15260		66320	15946.3	15335.1	24356.2
[E].RGSAGHWTSESSVSGSTGQWHSESG.[S]	1xPhospho [S3]	1	P02671	P02671 1xPhospho [S369]	Fibrinogen alpha chain OS=Homo sapiens OX=9606 GN=FGA PE=1 SV=2	0	2641.07	25
[D].SKSNEKAEEWGR.[S]	1xPhospho [S3]	8	P35542	P35542 1xPhospho [S104]	Serum amyloid A-4 protein OS=Homo sapiens OX=9606 GN=SAA4 PE=1 SV=2	0	1500.65	12	80423.2	4371.65	25652	34002.2	130097	100216	34376.2	15374.1	33627.8		34069.8	12210.6	40266.1	19380.3	23152.2	30733.4			30686.1	22008.8	8942.4	7148.83	29384	43263.1	24461.8	7179.54	63258	27764.6	25100	44086.3	28790.2	3444.69	81269.4	61539.4	4946.19	4939.61	12544.1	31220.9	33030.3		118524
[D].SKSNEKAEEWGRSG.[K]	1xPhospho [S3]	8	P35542	P35542 1xPhospho [S104]	Serum amyloid A-4 protein OS=Homo sapiens OX=9606 GN=SAA4 PE=1 SV=2	0	1644.7	14	173648		26796.1		245088	221922	65637.8	31029	83946.6		69782.7	18588.7	43377.3	29058.1	51899.6	67513.9				74840.1	35525.2	9682.31	54819.9	53907.3	35947	12208.2	149909	14255	61526.6	61275	46926.7		153867	129388		9811.11		24749.8	17151.5		238741
[D].SKSNEKAEEWGRSGK.[D]	1xPhospho [S3]	1	P35542	P35542 1xPhospho [S104]	Serum amyloid A-4 protein OS=Homo sapiens OX=9606 GN=SAA4 PE=1 SV=2	0	1772.8	15
[D].SKSNEKAEEWGRSGKDPDRFRPD.[G]	1xPhospho [S3]	17	P35542	P35542 1xPhospho [S104]	Serum amyloid A-4 protein OS=Homo sapiens OX=9606 GN=SAA4 PE=1 SV=2	0	2771.25	23	1.16707e+06	31001		23596.4	854118	2.11316e+06	20956.2	332144	1.33094e+06			53776.3		106653		137245	20334.6		321634	319414				155587			493677		196612	81283.8	75106.4		26470.8	2.03367e+06							1.40289e+06
[G].SPSGEVSHPR.[K]	1xPhospho [S3]	23	P02765	P02765 1xPhospho [S330]	Alpha-2-HS-glycoprotein OS=Homo sapiens OX=9606 GN=AHSG PE=1 SV=1	0	1132.48	10	299283	2.22627e+06	16016219		8.31688e+06	712298	3479032	1.54233e+06		3.32289e+06	11395140	2116282		1.67662e+06		12972459				2.35324e+06	5874120		376491	1.02462e+06	1.01692e+06	6194900	7345170	18396960	6423328	61591172		2798023	4.4427e+06	1.11022e+06	134338	1.97857e+06		4.11315e+06		663914	5.81577e+06
[A].VDSGNDVTDIADD.[G]	1xPhospho [S3]	44	P00738	P00738 1xPhospho [S21]	Haptoglobin OS=Homo sapiens OX=9606 GN=HP PE=1 SV=1	0	1415.52	13	1.04629e+06	60166.9	248981	212370	4.75966e+06	823782	1.13714e+06		1.30605e+06	1.06413e+06	110984	13858.9	150813	50013.5	110989	322125	28473.2	3.34747e+06	97249.9	114750	629326	761727		1.3612e+06	486109	9326.9	45403.1	20284.2	146235	157058	914591		915593		732819	217943		182567	295114	405805
[K].VDSLKKAF.[S]	1xPhospho [S3]	2	O95810	O95810 1xPhospho [S241]	Caveolae-associated protein 2 OS=Homo sapiens OX=9606 GN=CAVIN2 PE=1 SV=3	0	987.491	8	230726			27787.1	59775.9					7964.91							11027.6	24299.9					20906.4		48765.9	50276.4								95376	42767.2		16387.2		20991	34813.4	105662
[K].VDSLKKAFSRQNIE.[K]	1xPhospho [S3]	1	O95810	O95810 1xPhospho [S241]	Caveolae-associated protein 2 OS=Homo sapiens OX=9606 GN=CAVIN2 PE=1 SV=3	0	1714.85	14	222543																6671.77
[S].SGPGSTGSWNSGSSGTGSTGNQNPGSPRPGSTGTWNPGSSERG.[S]	1xPhospho [S39]	1	P02671	P02671 1xPhospho [S364]	Fibrinogen alpha chain OS=Homo sapiens OX=9606 GN=FGA PE=1 SV=2	0	4128.73	43
[G].PGSTGSWNSGSSGTGSTGNQNPGSPRPGSTGTWNPGSSER.[G]	1xPhospho [S37]	3	P02671	P02671 1xPhospho [S364]	Fibrinogen alpha chain OS=Homo sapiens OX=9606 GN=FGA PE=1 SV=2	0	3927.66	40
[G].PGSTGSWNSGSSGTGSTGNQNPGSPRPGSTGTWNPGSSERG.[S]	1xPhospho [S37]	16	P02671	P02671 1xPhospho [S364]	Fibrinogen alpha chain OS=Homo sapiens OX=9606 GN=FGA PE=1 SV=2	0	3984.68	41							793790								439826				2.36579e+06											1.2685e+06			172241	2.37394e+06
[G].PGSTGSWNSGSSGTGSTGNQNPGSPRPGSTGTWNPGSSERGSAG.[H]	1xPhospho [S37]	5	P02671	P02671 1xPhospho [S364]	Fibrinogen alpha chain OS=Homo sapiens OX=9606 GN=FGA PE=1 SV=2	0	4199.77	44	725518						24090.4												1.00612e+06	126259				61700.1			171703		26470.7					928708							138341
[P].GSTGSWNSGSSGTGSTGNQNPGSPRPGSTGTWNPGSSERG.[S]	1xPhospho [S36]	1	P02671	P02671 1xPhospho [S364]	Fibrinogen alpha chain OS=Homo sapiens OX=9606 GN=FGA PE=1 SV=2	0	3887.62	40
[W].NSGSSGTGSTGNQNPGSPRPGSTGTWNPGSSERGSAGHWTSE.[S]	1xPhospho [S35]	1	P02671	P02671 1xPhospho [S369]	Fibrinogen alpha chain OS=Homo sapiens OX=9606 GN=FGA PE=1 SV=2	0	4167.74	42
[G].STGSWNSGSSGTGSTGNQNPGSPRPGSTGTWNPGSSER.[G]	1xPhospho [S35]	14	P02671	P02671 1xPhospho [S364]	Fibrinogen alpha chain OS=Homo sapiens OX=9606 GN=FGA PE=1 SV=2	0	3773.58	38	2.04377e+06				98252.8	313621	281961	177848	897206		157645		27018		297835				1184589	745944			97129.5	79385	106020			38695.4	102517	360689	201220			800689							448704
[G].STGSWNSGSSGTGSTGNQNPGSPRPGSTGTWNPGSSERG.[S]	1xPhospho [S35]	32	P02671	P02671 1xPhospho [S364]	Fibrinogen alpha chain OS=Homo sapiens OX=9606 GN=FGA PE=1 SV=2	0	3830.6	39	8.25673e+06	165985			683500	1.49443e+06	1.07849e+06		2.65131e+06		519700	111459	205364		1.01129e+06	406518	43715.8		4.03882e+06	2.77267e+06	56990	32843.8	440818	439968	818505	191508	150827	209629	685781	1.40612e+06	776969		690626	3.04912e+06		82365.5		250111	241979		999787
[G].STGSWNSGSSGTGSTGNQNPGSPRPGSTGTWNPGSSERGS.[A]	1xPhospho [S35]	1	P02671	P02671 1xPhospho [S364]	Fibrinogen alpha chain OS=Homo sapiens OX=9606 GN=FGA PE=1 SV=2	0	3917.63	40
[G].STGSWNSGSSGTGSTGNQNPGSPRPGSTGTWNPGSSERGSAGH.[W]	1xPhospho [S35]	7	P02671	P02671 1xPhospho [S364]	Fibrinogen alpha chain OS=Homo sapiens OX=9606 GN=FGA PE=1 SV=2	0	4182.75	43	1.25184e+06																			353479										65017.4	76984.6			335185
[D].SHVLLAAPPGHQLHRAHYDLRHTFMGVVSLGSPSGEVSHPRKT.[R]	1xPhospho [S34]; 1xOxidation [M25]	1	P02765	P02765 1xPhospho [S330]	Alpha-2-HS-glycoprotein OS=Homo sapiens OX=9606 GN=AHSG PE=1 SV=1	0	4775.39	43	176128							1.20561e+06	98613.1										123149	88181.3
[D].SHVLLAAPPGHQLHRAHYDLRHTFMGVVSLGSPSGEVSHPRKT.[R]	1xPhospho [S34]	8	P02765	P02765 1xPhospho [S330]	Alpha-2-HS-glycoprotein OS=Homo sapiens OX=9606 GN=AHSG PE=1 SV=1	0	4759.39	43			95217.2	5880.29		81822.8		309670	123730											948298			23620.5
[S].TGSWNSGSSGTGSTGNQNPGSPRPGSTGTWNPGSSERG.[S]	1xPhospho [S34]	4	P02671	P02671 1xPhospho [S364]	Fibrinogen alpha chain OS=Homo sapiens OX=9606 GN=FGA PE=1 SV=2	0	3743.57	38
[T].GSWNSGSSGTGSTGNQNPGSPRPGSTGTWNPGSSERG.[S]	1xPhospho [S33]	25	P02671	P02671 1xPhospho [S364]	Fibrinogen alpha chain OS=Homo sapiens OX=9606 GN=FGA PE=1 SV=2	0	3642.52	37		65054.4		361518	522513		182110	2.01308e+06		64360.6	378757		51101.1						550659	140747	24255.4			517957	586161	114815	1.21446e+06	126167	47067.5	161639	479714		520914	956759		30364.8			25970.4		940151
[T].GSWNSGSSGTGSTGNQNPGSPRPGSTGTWNPGSSERGSAGHWTSESSVSG.[S]	1xPhospho [S33]	2	P02671	P02671 1xPhospho [S364]	Fibrinogen alpha chain OS=Homo sapiens OX=9606 GN=FGA PE=1 SV=2	0	4915.06	50
[D].PEGKGEQEHSQQKEEEEEMAVVPQGLFRGGKSG.[E]	1xPhospho [S32]	1	P10645	P10645 1xPhospho [S322]	Chromogranin-A OS=Homo sapiens OX=9606 GN=CHGA PE=1 SV=7	0	3691.67	33
[G].SWNSGSSGTGSTGNQNPGSPRPGSTGTWNPGSS.[E]	1xPhospho [S32]	1	P02671	P02671 1xPhospho [S364]	Fibrinogen alpha chain OS=Homo sapiens OX=9606 GN=FGA PE=1 SV=2	0	3243.34	33
[G].SWNSGSSGTGSTGNQNPGSPRPGSTGTWNPGSSER.[G]	1xPhospho [S32]	31	P02671	P02671 1xPhospho [S364]	Fibrinogen alpha chain OS=Homo sapiens OX=9606 GN=FGA PE=1 SV=2	0	3528.48	35	3600975			285154	612865		328601	1.2714e+06	1.38895e+06		340975	39481.9	149167		402331		26702.4		1.21455e+06	1.0425e+06	90045		179651	465925	400726	142952	922786	97929	160552	410190	467366		515120	1278249		48373.9		50793.7			1.07719e+06
[G].SWNSGSSGTGSTGNQNPGSPRPGSTGTWNPGSSERGS.[A]	1xPhospho [S32]	6	P02671	P02671 1xPhospho [S364]	Fibrinogen alpha chain OS=Homo sapiens OX=9606 GN=FGA PE=1 SV=2	0	3672.53	37	1.51743e+06				48942.9			342919			86777.4								463328						193775		226004		20301.7	152467	97407.3
[G].SWNSGSSGTGSTGNQNPGSPRPGSTGTWNPGSSERGSAGHWTSES.[S]	1xPhospho [S32]	4	P02671	P02671 1xPhospho [S364]	Fibrinogen alpha chain OS=Homo sapiens OX=9606 GN=FGA PE=1 SV=2	0	4527.88	45	1.61984e+06			21200.1	80681.1			301493			30178.5		22083.2						231408								199883				159464		65531.1	548676							343596
[G].SWNSGSSGTGSTGNQNPGSPRPGSTGTWNPGSSERGSAGHWTSESSVS.[G]	1xPhospho [S32]	1	P02671	P02671 1xPhospho [S364]	Fibrinogen alpha chain OS=Homo sapiens OX=9606 GN=FGA PE=1 SV=2	0	4801.02	48								1.35206e+06	337114										1.47809e+06								153715				124512			872484
[G].ASPEQVADNGDDHSEGGLVENHVD.[S]	1xPhospho [S2]	1	P18065	P18065 1xPhospho [S142]	Insulin-like growth factor-binding protein 2 OS=Homo sapiens OX=9606 GN=IGFBP2 PE=1 SV=2	0	2571.03	24			35410.8										15000.5			43978.7		19949.3			25551.1		27125.8										330575	41839.6	15002.6					33591.8
[P].ASPTPVIVASHTANKEE.[K]	1xPhospho [S2]	1	P35606	P35606 1xPhospho [S859]	Coatomer subunit beta' OS=Homo sapiens OX=9606 GN=COPB2 PE=1 SV=2	0	1830.86	17
[D].ASQRRRSLEPAENVHGAGGGAFPASQTPSKPASAD.[G]	1xPhospho [S2]	1	P12931	P12931 1xPhospho [S12]	Proto-oncogene tyrosine-protein kinase Src OS=Homo sapiens OX=9606 GN=SRC PE=1 SV=3	0	3584.7	35	415961
[E].DSAEEKVEESRAEKI.[K]	1xPhospho [S2]	1	O95810	O95810 1xPhospho [S218]	Caveolae-associated protein 2 OS=Homo sapiens OX=9606 GN=CAVIN2 PE=1 SV=3	0	1799.81	15
[E].DSAEEKVEESRAEKIK.[R]	1xPhospho [S2]	4	O95810	O95810 1xPhospho [S218]	Caveolae-associated protein 2 OS=Homo sapiens OX=9606 GN=CAVIN2 PE=1 SV=3	0	1927.9	16	692578					33140.7						70357.8								34748.4						130616								79365.2
[A].DSGEGDFLAEGGGVR.[G]	1xPhospho [S2]	95	P02671	P02671 1xPhospho [S22]	Fibrinogen alpha chain OS=Homo sapiens OX=9606 GN=FGA PE=1 SV=2	0	1545.62	15	447851	277034	238902	316796	364267	1.00911e+06	164102	257480	846900	44892.3	8.85214e+06	128879	23810.5	83259.9	77376.4	295292	24919.8	155948		345433	181186	34756.3		380860	455984	128510	288261	105364	1.66895e+06	91067.2	380686	190546	977510	518959	491952	114045	27871.9	474292	80036	71170.7	101150
[A].DSGEGDFLAEGGGVRG.[P]	1xPhospho [S2]	17	P02671	P02671 1xPhospho [S22]	Fibrinogen alpha chain OS=Homo sapiens OX=9606 GN=FGA PE=1 SV=2	0	1602.64	16	267167	90191.2	24834.4	67062.9	211452	294489	72687.2	318924	363119	16715.1		19605.6		9456.35	29558.9	51246.6		47037		198149	29127			78469.1	74950.7	63398.4	164247	9364.02	54448.6	34853	63727.2	43300.6	30870.9	276211	83468	8184.92	22313.9	9920.36	17153.4	7399.95
[A].DSGEGDFLAEGGGVRGPR.[V]	1xPhospho [S2]	8	P02671	P02671 1xPhospho [S22]	Fibrinogen alpha chain OS=Homo sapiens OX=9606 GN=FGA PE=1 SV=2	0	1855.8	18		20103.2	9761.11	25961.4	56373.9	166365	27864.8		153021		28585.2		14515.4		15635.7	31639.1		14834.4				12624.1			72016.3	21626.5	67303.9		49221.7	17972.7	55771.5	9547.53	36597	163639	16641.8		12286.2			9292.21
[D].GSDEEVDGKADGAEAKPAE.[-]	1xPhospho [S2]	110	P35579	P35579 1xPhospho [S1943]	Myosin-9 OS=Homo sapiens OX=9606 GN=MYH9 PE=1 SV=4	0	1954.79	19	3.74335e+07	4.48973e+06	211603	998451	2.25888e+06	3.37636e+06	2.69103e+06	1.27644e+06	1.89542e+06	1.65654e+06	999046	1.2392e+07	1.70934e+06	209495	288669	3.82626e+06	72017	2.19766e+06	897984	1.00203e+06	2.63099e+06	95430.1	1.17261e+06	4.13645e+06	2.14176e+06	1.46612e+07	708086	127371	281372	679856	766918	243478	266401	1.41546e+07	1.13141e+07	124784	618391	668158	1.39922e+06	143774	851863
[A].GSEADHEGTHSTKRGHAKSRPV.[R]	1xPhospho [S2]	22	P02671	P02671 1xPhospho [S609]	Fibrinogen alpha chain OS=Homo sapiens OX=9606 GN=FGA PE=1 SV=2	0	2424.12	22	1.26286e+07			2872.3	3.90041e+06	1.5219e+06		2.07646e+06	4.64886e+06							1.19312e+06			3612147	3.69216e+06					1.12682e+06		1.04207e+06		3.65178e+06	5.72379e+06	6535039			4.52744e+06							1.31814e+06
[D].GSGEVVLSRKVLLD.[G]	1xPhospho [S2]	6	P01024	P01024 1xPhospho [S297]	Complement C3 OS=Homo sapiens OX=9606 GN=C3 PE=1 SV=2	0	1551.81	14	1.42313e+06					437252		323938	712065				30442.4				12185.3		477606	577432					146590		448137		125898					320134							140954
[G].GSPTSPRASLGTG.[T]	1xPhospho [S2]	4	Q9UBW5	Q9UBW5 1xPhospho [S444]	Bridging integrator 2 OS=Homo sapiens OX=9606 GN=BIN2 PE=1 SV=3	0	1267.57	13	995845	108357	57187.5				77314.2	23004.1	51368			276869	50954.3				34928.4	46508.5	67851.3		114545		94098.9		107401	327681		28636.8			37388.6	54170.1	24690.1	36049.6	154481	13121	24384.8	55971	141851		41394
[G].GSPTSPRASLGTGTA.[S]	1xPhospho [S2]	4	Q9UBW5	Q9UBW5 1xPhospho [S444]	Bridging integrator 2 OS=Homo sapiens OX=9606 GN=BIN2 PE=1 SV=3	0	1439.65	15	1.01685e+06	105539		17392.3			85878.9					351977					30744.9		49663.4	112514	129245		53679.3	72537.3	78297.5	254690								131671	183240		33573.4		118364
[E].GSPVLPHEPAKVKPEESRDIT.[R]	1xPhospho [S2]	1	Q9UKE5	Q9UKE5 1xPhospho [S769]	TRAF2 and NCK-interacting protein kinase OS=Homo sapiens OX=9606 GN=TNIK PE=1 SV=1	0	2366.18	21	236412						120897				147741	53611.7		117569		190398	18702.7		286461	217045		154365	64472.9		203291	55199.1	239086	109918		22971.2		102942		173108	15927.4	11680.8		102458	77272.6		401075
[A].GSVESPSVSSTHRVSD.[P]	1xPhospho [S2]	82	P17936	P17936 1xPhospho [S148]	Insulin-like growth factor-binding protein 3 OS=Homo sapiens OX=9606 GN=IGFBP3 PE=1 SV=2	0	1710.73	16	931957	451144	246134	700150	505680	508569	412976	722918	1.09262e+06	387398	802603	526558	519885	622932	505374	803671	20015.8	314334	819785	691486	567472	1.1987e+06	415056	547775	399584	786269	857187	683812	349617	423124	638174	495671	468116	740985	333748	327253	351192	251168	248627	246974	460424
[G].HSSEQDGLRVPR.[Q]	1xPhospho [S2]	3	Q86UX2	Q86UX2 1xPhospho [S27]	Inter-alpha-trypsin inhibitor heavy chain H5 OS=Homo sapiens OX=9606 GN=ITIH5 PE=2 SV=2	0	1460.66	12	148809	21410.2		80159.1	146907	57614.5	126829	31252.7	160435		57153.6	16172.1	51156.8	75296.7	57621.7	121904			84096.2	86246.1	30851.4		124186		268551	60912.5	302411	45474.6	50326.9	217256		47666.9	67532.6	181602	14269.4	59119.5		75269.5	108918		169876
[S].PSGEVSHPRKT.[R]	1xPhospho [S2]	2	P02765	P02765 1xPhospho [S330]	Alpha-2-HS-glycoprotein OS=Homo sapiens OX=9606 GN=AHSG PE=1 SV=1	0	1274.59	11
[N].SGSSGTGSTGNQNPGSPRPGSTGTWNPGS.[S]	1xPhospho [S29]	15	P02671	P02671 1xPhospho [S364]	Fibrinogen alpha chain OS=Homo sapiens OX=9606 GN=FGA PE=1 SV=2	0	2769.15	29	1.38725e+06	409772	194181	201816	595997	226069	237934	487940	654918	218920	613922	139249	76904.6	72668.4	191521	320062	83585.5		450010	487794	378514	354420	169538	154374	352350	330606	395763	216708	153850	381540	445642	117730	391761	504604	90577.7	96926	66851.3	86765.2	176434	127663	528477
[N].SGSSGTGSTGNQNPGSPRPGSTGTWNPGSSERGSAGHWTS.[E]	1xPhospho [S29]	1	P02671	P02671 1xPhospho [S364]	Fibrinogen alpha chain OS=Homo sapiens OX=9606 GN=FGA PE=1 SV=2	0	3924.66	40	866813				57727.7		47958.9		386379		42813.4								153336	126026							93726.7				66243.8			163657
[S].GSSGTGSTGNQNPGSPRPGSTGTWNPGS.[S]	1xPhospho [S28]	3	P02671	P02671 1xPhospho [S364]	Fibrinogen alpha chain OS=Homo sapiens OX=9606 GN=FGA PE=1 SV=2	0	2682.12	28	316659			44262.2	136686		82667.8	169426	178777		106321	29689.9			73795.2		17867.1		81447.8	160035			30817.9		121682				46469.5	35027.3		43570.7			19370.5	37547.2
[S].GSSGTGSTGNQNPGSPRPGSTGTWNPGSSE.[R]	1xPhospho [S28]	3	P02671	P02671 1xPhospho [S364]	Fibrinogen alpha chain OS=Homo sapiens OX=9606 GN=FGA PE=1 SV=2	0	2898.19	30	291527	132977	100018	81730.2	244412	185796	152019	120582	285256		174396	84711.5		59755.4	96648	74865	18944.5	24527.4	240566	179865	171578		28091.2		164722	133047	161119	80301.2	64270.4	111193	201104	66019.8	217387	236491		44917.5		68727.6	68988.5		85327.1
[S].GSSGTGSTGNQNPGSPRPGSTGTWNPGSSERGSA.[G]	1xPhospho [S28]	9	P02671	P02671 1xPhospho [S364]	Fibrinogen alpha chain OS=Homo sapiens OX=9606 GN=FGA PE=1 SV=2	0	3269.38	34
[G].SSGTGSTGNQNPGSPRPGSTGTWNPGS.[S]	1xPhospho [S27]	23	P02671	P02671 1xPhospho [S364]	Fibrinogen alpha chain OS=Homo sapiens OX=9606 GN=FGA PE=1 SV=2	0	2625.1	27	2.72047e+06	779351	196445	297609	1.42413e+06	721980	671099	1.35408e+06	1.17246e+06	258632	1.12809e+06	303720	94700.1	119657	567285	398581	117130		693063	1.40076e+06	619324	538523	275253	267487	677774	460921	604061	436427	234020	417907	890711	179008	1.16924e+06	977615	95042.5	231068	214108	226026	152421	162968	709058
[G].SSGTGSTGNQNPGSPRPGSTGTWNPGSSERGSAGHWTSESSVSGS.[T]	1xPhospho [S27]	1	P02671	P02671 1xPhospho [S364]	Fibrinogen alpha chain OS=Homo sapiens OX=9606 GN=FGA PE=1 SV=2	0	4413.86	45
[G].STGNQNPGSPRPGSTGTWNPGSSERGSAGHWTSESSV.[S]	1xPhospho [S27]	1	P02671	P02671 1xPhospho [S369]	Fibrinogen alpha chain OS=Homo sapiens OX=9606 GN=FGA PE=1 SV=2	0	3793.62	37																														50631.5				92039.8
[S].SGTGSTGNQNPGSPRPGSTGTWNPGS.[S]	1xPhospho [S26]	2	P02671	P02671 1xPhospho [S364]	Fibrinogen alpha chain OS=Homo sapiens OX=9606 GN=FGA PE=1 SV=2	0	2538.06	26	524946	88031.7		27151.2							125502					86186.8			112897				23362.6							18779.6		39594.9			26245.1		29516.2		47020.6		209196
[S].SGTGSTGNQNPGSPRPGSTGTWNPGSSER.[G]	1xPhospho [S26]	1	P02671	P02671 1xPhospho [S364]	Fibrinogen alpha chain OS=Homo sapiens OX=9606 GN=FGA PE=1 SV=2	0	2910.24	29
[S].GTGSTGNQNPGSPRPGSTGTWNPGS.[S]	1xPhospho [S25]	16	P02671	P02671 1xPhospho [S364]	Fibrinogen alpha chain OS=Homo sapiens OX=9606 GN=FGA PE=1 SV=2	0	2451.03	25
[S].GTGSTGNQNPGSPRPGSTGTWNPGSSERGSAGHWTSE.[S]	1xPhospho [S25]	6	P02671	P02671 1xPhospho [S364]	Fibrinogen alpha chain OS=Homo sapiens OX=9606 GN=FGA PE=1 SV=2	0	3735.58	37
[G].NEITRGGSTSYGTGSETESPRNPSSAG.[S]	1xPhospho [S25]	39	P02671	P02671 1xPhospho [S291]	Fibrinogen alpha chain OS=Homo sapiens OX=9606 GN=FGA PE=1 SV=2	0	2779.18	27	1.06529e+06	149949	172893	168200	1.94329e+06	559615	1.15687e+06	1.2596e+06	275027	88492.1	328521	123536	221222	139530	180710	254176	27167.7	71460.3	224565	324752	287741	137653	138788	199012	319573	170168	252952	191116	710684	289893	475971	188508	335231	345757	122740	91961.5		97093.2	586869	133970	418998
[G].TGSTGNQNPGSPRPGSTGTWNPGS.[S]	1xPhospho [S24]	41	P02671	P02671 1xPhospho [S364]	Fibrinogen alpha chain OS=Homo sapiens OX=9606 GN=FGA PE=1 SV=2	0	2394.01	24	2338383	581890	177204	213172	897550	594588	491214	872831	1483013	204420	850198	208619	115614		480869	301121	96162.1		854426	979554	426005	440183	240236	151076	718788	447191	837722	254226	180184	347497	588112	195389	742359	1.11745e+06	110097	173546	178793	175701	243263	114141	116617
[R].AHYDLRHTFMGVVSLGSPSGEVSHPRKT.[R]	1xPhospho [S23]; 1xOxidation [M10]	1	P02765	P02765 1xPhospho [S334]	Alpha-2-HS-glycoprotein OS=Homo sapiens OX=9606 GN=AHSG PE=1 SV=1	0	3161.5	28										17761.1
[K].GNPEQTPVLKPEEEAPAPEVGASKPEGID.[S]	1xPhospho [S23]	1	P04004	P04004 1xPhospho [S130]	Vitronectin OS=Homo sapiens OX=9606 GN=VTN PE=1 SV=1	0	3065.44	29												12918.5	8406.34																36375
[T].GSTGNQNPGSPRPGSTGTWNPGS.[S]	1xPhospho [S23]	3	P02671	P02671 1xPhospho [S364]	Fibrinogen alpha chain OS=Homo sapiens OX=9606 GN=FGA PE=1 SV=2	0	2292.96	23	593667	78057.9		31147	131588		62675.9	123640	301206		125346				50066.4		12341			163432	86236.8	85678.3			91142.7	41726.4		30574.4	60024	119471	117925		111319	58731.2	19251.6	23294.3					155553
[A].HYDLRHTFMGVVSLGSPSGEVSHPRKT.[R]	1xPhospho [S22]; 1xOxidation [M9]	1	P02765	P02765 1xPhospho [S334]	Alpha-2-HS-glycoprotein OS=Homo sapiens OX=9606 GN=AHSG PE=1 SV=1	0	3090.46	27									136041										103248															39430.1
[A].EEAGARVQQNVPSGTDTGDPQSKPLGD.[W]	1xPhospho [S22]	9	O14791	O14791 1xPhospho [S49]	Apolipoprotein L1 OS=Homo sapiens OX=9606 GN=APOL1 PE=1 SV=5	0	2833.26	27																														75348.4
[A].EEAGARVQQNVPSGTDTGDPQSKPLGDWAAGTMD.[P]	1xPhospho [S22]	1	O14791	O14791 1xPhospho [S49]	Apolipoprotein L1 OS=Homo sapiens OX=9606 GN=APOL1 PE=1 SV=5	0	3565.55	34
[R].KANDESNEHSDVIDSQELSKVSREFHSHEFHSHED.[M]	1xPhospho [S22]	2	P10451	P10451 1xPhospho [S270]	Osteopontin OS=Homo sapiens OX=9606 GN=SPP1 PE=1 SV=1	0	4185.78	35						551982													406557
[G].NPEQTPVLKPEEEAPAPEVGASKPEGID.[S]	1xPhospho [S22]	9	P04004	P04004 1xPhospho [S130]	Vitronectin OS=Homo sapiens OX=9606 GN=VTN PE=1 SV=1	0	3008.41	28	331536						20999.1																		123836				83583.4	34518.2	22636.2
[Q].NPGSPRPGSTGTWNPGSSERGSAGHWTSESSVSGSTGQWHSE.[S]	1xPhospho [S22]	2	P02671	P02671 1xPhospho [S369]	Fibrinogen alpha chain OS=Homo sapiens OX=9606 GN=FGA PE=1 SV=2	0	4362.85	42									253560										356429					172161										271837							122299
[G].STGNQNPGSPRPGSTGTWNPGS.[S]	1xPhospho [S22]	63	P02671	P02671 1xPhospho [S364]	Fibrinogen alpha chain OS=Homo sapiens OX=9606 GN=FGA PE=1 SV=2	0	2235.94	22	3.40168e+06	763626	279962	351635	1.43428e+06	948532	725127	1.10791e+06	1.68386e+06	330949	1.06194e+06	287458	202880	203433	642446	416964	158015	123555	1.05978e+06	1.3748e+06	634621	581848	413123	467563	1.17728e+06	653103	1.35003e+06	341269	370763	656725	804856	275221	1.01767e+06	1.33735e+06	182400	324568	258547	246912	277642	209925	778752
[G].STGNQNPGSPRPGSTGTWNPGSSERGSAGHWTSESS.[V]	1xPhospho [S22]	4	P02671	P02671 1xPhospho [S364]	Fibrinogen alpha chain OS=Homo sapiens OX=9606 GN=FGA PE=1 SV=2	0	3694.55	36				28238.4					148713						44908.9						38838.3			148221	281161		236052			57051.1			321068	144782		29740.8					563769
[N].PEQTPVLKPEEEAPAPEVGASKPEGID.[S]	1xPhospho [S21]	23	P04004	P04004 1xPhospho [S130]	Vitronectin OS=Homo sapiens OX=9606 GN=VTN PE=1 SV=1	0	2894.37	27	582217				462750		65406.3				39898.3	27503.7	58738.4	26729.8	65347.5	142680				257391	16712.4				441869	65523	461747	66602.8	310428	119744	94501.4	23110.7		514962							487490
[N].PGSPRPGSTGTWNPGSSERGSAGHWTSESSVSGSTGQWHS.[E]	1xPhospho [S21]	2	P02671	P02671 1xPhospho [S369]	Fibrinogen alpha chain OS=Homo sapiens OX=9606 GN=FGA PE=1 SV=2	0	4119.76	40
[S].TGNQNPGSPRPGSTGTWNPGS.[S]	1xPhospho [S21]	5	P02671	P02671 1xPhospho [S364]	Fibrinogen alpha chain OS=Homo sapiens OX=9606 GN=FGA PE=1 SV=2	0	2148.91	21	371690	61843.1		24078.6	131473		66588.4				125400				70645.8	46057.2	9876.91			181167					87657.1			31320.9	27033.8	42987.3	68393.3		111049	187363
[T].VTKTVIGPDGHKEVTKEVVTSED.[G]	1xPhospho [S21]	1	P02671	P02671 1xPhospho [S485]	Fibrinogen alpha chain OS=Homo sapiens OX=9606 GN=FGA PE=1 SV=2	0	2548.25	23	412468							73098.2
[D].HIHAGMETTYTVLQNEDTKSG.[-]	1xPhospho [S20]; 1xOxidation [M6]	3	P00450	P00450 1xPhospho [S1064]	Ceruloplasmin OS=Homo sapiens OX=9606 GN=CP PE=1 SV=1	0	2428.05	21	314352					99132.2		48155.2
[T].GNQNPGSPRPGSTGTWNPGS.[S]	1xPhospho [S20]	5	P02671	P02671 1xPhospho [S364]	Fibrinogen alpha chain OS=Homo sapiens OX=9606 GN=FGA PE=1 SV=2	0	2047.86	20					34915	136833			95908.1				33987.6			33664.4		17058.1		106967									55522.3					251250							90964.8
[T].GNQNPGSPRPGSTGTWNPGSSE.[R]	1xPhospho [S20]	1	P02671	P02671 1xPhospho [S364]	Fibrinogen alpha chain OS=Homo sapiens OX=9606 GN=FGA PE=1 SV=2	0	2263.94	22				24437.6	62142.9		44560.6				49540.2				34756.3						72087.8				70636.1	71755.6	62602.2	49741.9		55255.2	57720.4		50177.5	70098.4				33608.5
[T].GNQNPGSPRPGSTGTWNPGSSERGSA.[G]	1xPhospho [S20]	18	P02671	P02671 1xPhospho [S364]	Fibrinogen alpha chain OS=Homo sapiens OX=9606 GN=FGA PE=1 SV=2	0	2635.13	26
[A].NDESNEHSDVIDSQELSKVSREFHSHEFHSHEDMLVVD.[P]	1xPhospho [S20]	3	P10451	P10451 1xPhospho [S270]	Osteopontin OS=Homo sapiens OX=9606 GN=SPP1 PE=1 SV=1	0	4543.94	38	467126					4.56746e+06													1.54846e+07	118252
[S].SEESNLGANNYDDYRMD.[W]	1xPhospho [S1]; 1xOxidation [M16]	4	P04004	P04004 1xPhospho [S407]	Vitronectin OS=Homo sapiens OX=9606 GN=VTN PE=1 SV=1	0	2088.75	17		102185	88316.2	31155.4	152979		85171			37609.2	90820	64546.7			65294.3			114183			341973	148618		82392.1	63239.7	47813.3			99440.6	52731.9	34141.4	61840.2	247247		136043	54073.7	46593.6	42598.9	28651.5	20731.5
[D].SAEDVRKV.[C]	1xPhospho [S1]	36	P02765	P02765 1xPhospho [S138]	Alpha-2-HS-glycoprotein OS=Homo sapiens OX=9606 GN=AHSG PE=1 SV=1	0	983.456	8	1.58042e+06	1.29505e+06	1.47792e+06	1.96328e+06	6409376	1117437	1.04626e+06	1.68388e+06	3.52973e+06	425310	2.21648e+06	1.87798e+06	1.40686e+06	691852	1.4457e+06	3127663	30065	403586	434514	897004	1.87707e+06	356103	1697204	659085	867054	889272	1.03392e+06	928371	2.84363e+06	1.00417e+06	966349	699353	488354	1.07384e+06	214617	634556	156870	1.68121e+06	770158	488608	1.26178e+06
[D].SAEEKVEESRAE.[K]	1xPhospho [S1]	3	O95810	O95810 1xPhospho [S218]	Caveolae-associated protein 2 OS=Homo sapiens OX=9606 GN=CAVIN2 PE=1 SV=3	0	1443.6	12	185532	6522.22	28290			39219.9	9306.92					29569.8							15861.5	16583.3				14767.4		40900.5					10468.6		124731	23617.7	16283.4
[D].SAEEKVEESRAEKI.[K]	1xPhospho [S1]	3	O95810	O95810 1xPhospho [S218]	Caveolae-associated protein 2 OS=Homo sapiens OX=9606 GN=CAVIN2 PE=1 SV=3	0	1684.78	14	614205				92630.1		24365.6	14914.4	44048.4			13435.8	65037.3	60990.3					49054.6	31726.6		35087.6									99613		119141			7283.6		13583.4	35749.3	14043.8
[D].SAEEKVEESRAEKIK.[R]	1xPhospho [S1]	27	O95810	O95810 1xPhospho [S218]	Caveolae-associated protein 2 OS=Homo sapiens OX=9606 GN=CAVIN2 PE=1 SV=3	0	1812.87	15	1.27345e+07	55563.8		173644	802297	629399	393243	199585	449959		77490.8	718926	186831	43363.8	39279.2	426281	46062		506363	822999	98838.7		84629.2	289307	184803	359368				51988.3	75645.2		11738.8	1.3329e+06	36781.9			16203	629184		191261
[D].SAEEKVEESRAEKIKR.[S]	1xPhospho [S1]	1	O95810	O95810 1xPhospho [S218]	Caveolae-associated protein 2 OS=Homo sapiens OX=9606 GN=CAVIN2 PE=1 SV=3	0	1968.98	16	202339
[G].SAGHWTSESSVSG.[S]	1xPhospho [S1]	8	P02671	P02671 1xPhospho [S369]	Fibrinogen alpha chain OS=Homo sapiens OX=9606 GN=FGA PE=1 SV=2	0	1371.52	13	907238	126494	75268.8	202986	331480	404131	242543	240560	237590	63429	259697	112320	136020	101480	194926	215702	31106.5	246020	210860	218611	174096	223491	117341	154829	233887	108490	217358	157300	209806	208698	399690	105611	236694	315396	123403	121417	121690	46553.7	114119	38407.5	357376
[G].SAGHWTSESSVSGSTG.[Q]	1xPhospho [S1]	3	P02671	P02671 1xPhospho [S369]	Fibrinogen alpha chain OS=Homo sapiens OX=9606 GN=FGA PE=1 SV=2	0	1616.62	16	571520	53742.5	36902.6	91418.6	141089	169520	98518.7	97934.9	112731	22494	68576.6	42322.2	72853.3	39469.6	69434.6	99675.5	13551.6	115861	118561	88339.1	94411.8	77935.5	61319.8	86237.2	109530	40241.4	124459	71117.8	112932	80859.4	180904	48208	99017.7	157893	60590.2	63084.3		29136.5	56967.5	17948.2	147357
[G].SAGHWTSESSVSGSTGQWHSESGSFRPDSPGSGNARPNNPD.[W]	1xPhospho [S1]	4	P02671	P02671 1xPhospho [S369]	Fibrinogen alpha chain OS=Homo sapiens OX=9606 GN=FGA PE=1 SV=2	0	4293.79	41
[G].SDEEVDGKADGAEAKPAE.[-]	1xPhospho [S1]	34	P35579	P35579 1xPhospho [S1943]	Myosin-9 OS=Homo sapiens OX=9606 GN=MYH9 PE=1 SV=4	0	1897.77	18	4.44685e+06	625829		88853.3	179461	405334	354591	47376.8	158896	218871	162623	1.52284e+06	198316	43423.2	56246.3	550753		328439	145520	151903	324580	45888.1	150030	458984	287041	2.27333e+06	23497.6		31697.1	76552	128680	32973.3	47806.9	1.68656e+06	1.30323e+06	51659.2		73330.3	201848	12231.9
[G].SEADHEGTHSTKRGHAKSRPV.[R]	1xPhospho [S1]	24	P02671	P02671 1xPhospho [S609]	Fibrinogen alpha chain OS=Homo sapiens OX=9606 GN=FGA PE=1 SV=2	0	2367.09	21	14213136		12477.8	7702.09	2.39279e+06	3.0496e+06	7301.7	4.64165e+06	1.13121e+07		22979.5	3988.76	11018.7	8706.49		1.3334e+06	35166.2		2.59472e+06	5.91343e+06			2393820		1.24094e+06	3.05542e+06		15938.2	1.92788e+06	3.23236e+06	2.60642e+06	23452		2.78648e+06							1.30342e+06
[S].SEESITRINK.[K]	1xPhospho [S1]	1	P02666	P02666 1xPhospho [S34]	Beta-casein OS=Bos taurus GN=CSN2 PE=1 SV=2	0	1256.59	10														526644							31507.7	31256								28006.6	19806.5								18454.3
[S].SEESNLGANNYDD.[Y]	1xPhospho [S1]	2	P04004	P04004 1xPhospho [S407]	Vitronectin OS=Homo sapiens OX=9606 GN=VTN PE=1 SV=1	0	1507.52	13	577785	290022	93804.8		153838			196634	685275	83041.1	173988				107821			504577			22273.8						97761.1	34102	46913.5						27933	13588.4					110769
[S].SEESNLGANNYDDYRMD.[W]	1xPhospho [S1]	2	P04004	P04004 1xPhospho [S407]	Vitronectin OS=Homo sapiens OX=9606 GN=VTN PE=1 SV=1	0	2072.75	17		55259.2	15750.3				31488.3		329104	18437.2	35138.4				14589.2			36084.3							51747.2	18186.8			17005.4			11486		152088	65706.6
[G].SESGIFTNTKESSSHHPGIA.[E]	1xPhospho [S1]	1	P02671	P02671 1xPhospho [S549]	Fibrinogen alpha chain OS=Homo sapiens OX=9606 GN=FGA PE=1 SV=2	0	2165.95	20
[T].SESSVSGSTGQWHSESGSFRPD.[S]	1xPhospho [S1]	1	P02671	P02671 1xPhospho [S375]	Fibrinogen alpha chain OS=Homo sapiens OX=9606 GN=FGA PE=1 SV=2	0	2390.95	22
[D].SGEGDFLAEGG.[G]	1xPhospho [S1]	11	P02671	P02671 1xPhospho [S22]	Fibrinogen alpha chain OS=Homo sapiens OX=9606 GN=FGA PE=1 SV=2	0	1118.4	11	3.13166e+06	4969425	1.00927e+06	799147	6.90351e+06	2.03735e+06	1.43677e+06	1.57547e+06	6.24575e+06	942557	2.93614e+06	1.05541e+06	61367.2	76939.1	951652	728288	41616.1	3.74179e+06	734867	318633	6164178	3076144	37071.9	1.76931e+06	2.477e+06	2.95353e+06	3.47639e+06	450926	699684	506028	859921	2.14874e+06	2.01643e+06	3.60099e+06	7.5301e+06	150098	1.94177e+06	248093	179798	461275	47531.9
[D].SGEGDFLAEGGG.[V]	1xPhospho [S1]	18	P02671	P02671 1xPhospho [S22]	Fibrinogen alpha chain OS=Homo sapiens OX=9606 GN=FGA PE=1 SV=2	0	1175.43	12	3.47225e+06	3.79909e+06	677442	602488	4297634	1.38862e+06	956743	1.39401e+06	4963857	701638	2.41722e+06	671898	37182.7	64733.6	857862	364442	31211.3	2.38628e+06	371443	169730	2.12902e+06	1.11186e+06	15631.2	1.13067e+06	1.55778e+06	1.49156e+06	1.99055e+06	236101	507721	293245	442293	890279	1.72433e+06	2.60822e+06	3.92466e+06	74427	1.59507e+06	158441	119641	358339
[D].SGEGDFLAEGGGV.[R]	1xPhospho [S1]	15	P02671	P02671 1xPhospho [S22]	Fibrinogen alpha chain OS=Homo sapiens OX=9606 GN=FGA PE=1 SV=2	0	1274.49	13	107444	135806	47394.7	72108.3	158967	175114	65039.2	151409	237057	27582.6	484139	41559.4	10805.1	16293.7	20202.4	43514.1	9124.79			42473.9	104587	31780		90289.7	105714	69560	108356	32782	87356.1	36912.3	58245.1	93106.9	73326	162605	146515	12286.1	43864.1	29802.8	17285.2	25056.4
[D].SGEGDFLAEGGGVR.[G]	1xPhospho [S1]	288	P02671	P02671 1xPhospho [S22]	Fibrinogen alpha chain OS=Homo sapiens OX=9606 GN=FGA PE=1 SV=2	0	1430.59	14	4.22316e+07	1.78236e+07	6.10257e+06	1.55254e+07	4.44552e+07	2.13515e+07	1.90544e+07	1.50872e+07	3.22759e+07	3.08633e+06	4.86516e+08	7.32455e+06	2.51418e+06	3.26104e+06	1.08424e+07	1.43728e+07	474517	5.85552e+06	8.81e+06	1.41129e+07	8.62629e+06	2.76476e+06	1.44612e+06	4.86072e+06	1.4453e+07	9.30092e+06	20631914	3.44095e+06	2.47695e+07	9.01353e+06	1.81782e+07	7.20532e+06	1.21499e+07	2.58842e+07	8.9331e+06	2.09792e+06	3.63711e+06	5.22765e+06	3.58783e+06	2.06223e+06	4.67182e+06
[D].SGEGDFLAEGGGVRG.[P]	1xPhospho [S1]	211	P02671	P02671 1xPhospho [S22]	Fibrinogen alpha chain OS=Homo sapiens OX=9606 GN=FGA PE=1 SV=2	0	1487.62	15	4.95127e+07	1.47674e+07	5.31477e+06	1.33311e+07	60708268	2.2807e+07	1.78489e+07	1.75261e+07	3.57426e+07	2.83806e+06	1.76513e+07	5.52776e+06	2.17192e+06	2.25639e+06	1.19795e+07	1.1982e+07	320759	5.56705e+06	10228796	1.30238e+07	6.93641e+06	2.37153e+06	1.41406e+06	4.59566e+06	1.30838e+07	9614370	2.34583e+07	2.47207e+06	1.40133e+07	8.69352e+06	1.63934e+07	6.4597e+06	9.72206e+06	2.86595e+07	8.12371e+06	1.18889e+06	3.15447e+06	2.30773e+06	2.98083e+06	1.61594e+06	3.931e+06
[D].SGEGDFLAEGGGVRGP.[R]	1xPhospho [S1]	66	P02671	P02671 1xPhospho [S22]	Fibrinogen alpha chain OS=Homo sapiens OX=9606 GN=FGA PE=1 SV=2	0	1584.67	16	5.42218e+06	847286	305728	930135	2.215e+06	2.6184e+06	1.2936e+06	2.86845e+06	3.9927e+06	142290	602671	326747	234240	202636	749930	1.2255e+06	42416.3	319907	1.38821e+06	2.21693e+06	526778	132057	107062	485220	1231597	693590	2420297	217067	1.21338e+06	749701	1.21243e+06	525350	686986	2.57213e+06	391630	100980	170642	123512	216332	86295.1	608986
[D].SGEGDFLAEGGGVRGPR.[V]	1xPhospho [S1]	99	P02671	P02671 1xPhospho [S22]	Fibrinogen alpha chain OS=Homo sapiens OX=9606 GN=FGA PE=1 SV=2	0	1740.77	17	1.35249e+07	882942	394307	2.32773e+06	6.26892e+06	5682099	3.00911e+06	4.41473e+06	1.05788e+07	81535.1	1.52842e+06	496540	704487	455417	2.34451e+06	2.68442e+06	90701.8	129182	2.91119e+06	4.77328e+06	401384	111873	335447	928888	2.29253e+06	1.09013e+06	5.30459e+06	227341	2.43585e+06	1.71692e+06	2.74827e+06	513474	1.34876e+06	4.78347e+06	103335	119706	79057.2	257872	529128	36506.7	2.57233e+06
[D].SGEGDFLAEGGGVRGPRV.[V]	1xPhospho [S1]	7	P02671	P02671 1xPhospho [S22]	Fibrinogen alpha chain OS=Homo sapiens OX=9606 GN=FGA PE=1 SV=2	0	1839.84	18	324761			9545.51	44731.4	154856		153281	281983											160180					85819.8		177577		34208	6858.97	18689.6			109329							95832.3
[D].SGEGDFLAEGGGVRGPRVV.[E]	1xPhospho [S1]	10	P02671	P02671 1xPhospho [S22]	Fibrinogen alpha chain OS=Homo sapiens OX=9606 GN=FGA PE=1 SV=2	0	1938.91	19						259460	30597.5													316440					97664.1									210477
[D].SGEGDFLAEGGGVRGPRVVE.[R]	1xPhospho [S1]	32	P02671	P02671 1xPhospho [S22]	Fibrinogen alpha chain OS=Homo sapiens OX=9606 GN=FGA PE=1 SV=2	0	2067.95	20	6.29796e+06	50583.2	25485	100702	617187	2.98021e+06	243012	2.36727e+06	4.84728e+06	31578	53991.8	29334.4	64553.1	18377.3	325116	363319	8676.56	24364.4	1.79017e+06	2.62978e+06	35985.4	11677	17736.4	179297	823984	73727.2	2.76105e+06	19646.2	398223	81402.2	199384	28891.1	138341	2.08276e+06	17339.1	29977.1	21669.2	18392.3	9383.04	9960.69	1.06189e+06
[D].SGEGDFLAEGGGVRGPRVVER.[H]	1xPhospho [S1]	24	P02671	P02671 1xPhospho [S22]	Fibrinogen alpha chain OS=Homo sapiens OX=9606 GN=FGA PE=1 SV=2	0	2224.05	21	1.28789e+07	17625.4		94624.2	1.06901e+06	5.40928e+06	350805	4.68979e+06	1.11202e+07	13727.1	81402.9	19610.3	116251		607970	511343	11257.2		3.36397e+06	4983417	36164.5		21406.9	184179	1223250	87407.9	4090765	24018.2	482144	131054	308972	22251.7	189624	3.35317e+06		13391.7	18740.4		23834		2609448
[D].SGEGDFLAEGGGVRGPRVVERH.[Q]	1xPhospho [S1]	32	P02671	P02671 1xPhospho [S22]	Fibrinogen alpha chain OS=Homo sapiens OX=9606 GN=FGA PE=1 SV=2	0	2361.11	22	1.62185e+07			60338.2	807475	5.16466e+06	190291	4.12468e+06	1.14505e+07				176295		635891	304459	7076.29		3.46575e+06	4.69299e+06				151064	1.0841e+06		4.01251e+06		341997		193743		83786.9	3.35648e+06							2.83321e+06
[D].SGEGDFLAEGGGVRGPRVVERHQ.[S]	1xPhospho [S1]	38	P02671	P02671 1xPhospho [S22]	Fibrinogen alpha chain OS=Homo sapiens OX=9606 GN=FGA PE=1 SV=2	0	2489.17	23	2.18361e+07			85709.2	1.32213e+06	7.25968e+06	228618	6567086	1.94633e+07		44118.8		128427		429638	550059			4.16253e+06	8.3959e+06			29164	147032	1.31278e+06	49546.8	6.34899e+06		562275	169168	219634		101167	5.3533e+06							3.96133e+06
[D].SGEGDFLAEGGGVRGPRVVERHQS.[A]	1xPhospho [S1]	33	P02671	P02671 1xPhospho [S22]	Fibrinogen alpha chain OS=Homo sapiens OX=9606 GN=FGA PE=1 SV=2	0	2576.2	24	10825779			33906.4	629227	3.70812e+06	177274	3.19573e+06	8891603		33491.7		68601.2		323329	235028			2.00513e+06	4.00592e+06				127125	693027	84182.6	2.8863e+06		433976	183594	187315		150680	2.59997e+06							2238971
[D].SGEGDFLAEGGGVRGPRVVERHQSA.[C]	1xPhospho [S1]	43	P02671	P02671 1xPhospho [S22]	Fibrinogen alpha chain OS=Homo sapiens OX=9606 GN=FGA PE=1 SV=2	0	2647.24	25	2.54447e+07			53743.9	1.06255e+06	8.53992e+06	234713	7.18585e+06	1.95816e+07				139584		520998	374489			5.46952e+06	9.94976e+06					1.46196e+06		6.57387e+06		544607	151400	220968		42133.6	5.11248e+06							5.29745e+06
[D].SHVLLAAPPGHQLHRAHYD.[L]	1xPhospho [S1]	12	P02765	P02765 1xPhospho [S297]	Alpha-2-HS-glycoprotein OS=Homo sapiens OX=9606 GN=AHSG PE=1 SV=1	0	2199.06	19	464559				58917.6	205572		343577	1.12278e+06										136754	321995							180780		52214.2					154440							473079
[D].SKEAEKSGEATDGARPQAL.[P]	1xPhospho [S1]	1	P10645	P10645 1xPhospho [S136]	Chromogranin-A OS=Homo sapiens OX=9606 GN=CHGA PE=1 SV=7	0	2024.93	19
[T].SKETSLTVNKETTVETKETTTTNKQTSTD.[G]	1xPhospho [S1]	4	Q92954	Q92954 1xPhospho [S271]	Proteoglycan 4 OS=Homo sapiens OX=9606 GN=PRG4 PE=1 SV=3	0	3282.55	29	146951
[K].SNEKAEEWGRSGKD.[P]	1xPhospho [S1]	7	P35542	P35542 1xPhospho [S104]	Serum amyloid A-4 protein OS=Homo sapiens OX=9606 GN=SAA4 PE=1 SV=2	0	1672.7	14	465463	6647.32	31212.7	5784.56	329809	376032	87276.8	89623	209136		124844		45072.5	5411.03	78927.1				58501.4	89220.2			28428				185613		87019.8	73238.7	77526.9		156264	400871				26106.1			249436
[D].SPEVIESPPEINT.[V]	1xPhospho [S1]	4	P02668	P02668 1xPhospho [S170]	Kappa-casein OS=Bos taurus GN=CSN3 PE=1 SV=1	0	1491.66	13				28884.5		222527				125004			4377.06	2.5223e+06	59024.9				99996.7				41293.9	818759		3.61565e+06			7347.08				414540			110367
[D].SPEVIESPPEINTVQVTSTAV.[-]	1xPhospho [S1]	1	P02668	P02668 1xPhospho [S170]	Kappa-casein OS=Bos taurus GN=CSN3 PE=1 SV=1	0	2277.09	21						120918			348491										86150.4														37375.8
[D].SPPRPQPAFKYQ.[F]	1xPhospho [S1]	2	Q9NQC3	Q9NQC3 1xPhospho [S15]	Reticulon-4 OS=Homo sapiens OX=9606 GN=RTN4 PE=1 SV=2	0	1495.71	12	83874.8											29058.6					8931.75									33560.8
[G].SPTSPRASLGTG.[T]	1xPhospho [S1]	2	Q9UBW5	Q9UBW5 1xPhospho [S444]	Bridging integrator 2 OS=Homo sapiens OX=9606 GN=BIN2 PE=1 SV=3	0	1210.55	12	499974	56033.6		22905.4	43101	32062.6	39349.3			22069.9		231669	14453.6			87459.1	16641.7	34390.9		71554.6	43165.7				62564.7	169367									110658				105103
[D].SREHEEPTTSEMAEETYSPK.[I]	1xPhospho [S1]	3	P24593	P24593 1xPhospho [S116]	Insulin-like growth factor-binding protein 5 OS=Homo sapiens OX=9606 GN=IGFBP5 PE=1 SV=1	0	2417.98	20		42359.5		18918.5		198878		64002.4		61814.2	49730.2				50251.2				186589			29552.6					68778.1						264042					22558.3	21634.8
[D].SRPETLHPGR.[P]	1xPhospho [S1]	1	P04004	P04004 1xPhospho [S137]	Vitronectin OS=Homo sapiens OX=9606 GN=VTN PE=1 SV=1	0	1229.58	10																						2.01312e+06	107911	38876	82483.9							15232.8
[N].SVEQKHIQKEDVPSE.[R]	1xPhospho [S1]	2	P02662	P02662 1xPhospho [S90]	Alpha-S1-casein OS=Bos taurus GN=CSN1S1 PE=1 SV=2	0	1832.84	15	38509.3			105136		41038.1								227483		160923				13025.4			177197			1.05945e+07							94564.8	7663.65		32662.8	123575
[N].SVEQKHIQKEDVPSERY.[L]	1xPhospho [S1]	2	P02662	P02662 1xPhospho [S90]	Alpha-S1-casein OS=Bos taurus GN=CSN1S1 PE=1 SV=2	0	2152.01	17				75833.9										52320.4		236808	14760.7									1.11108e+06							44811.7
[G].SVESPSVSSTHRVS.[D]	1xPhospho [S1]	11	P17936	P17936 1xPhospho [S148]	Insulin-like growth factor-binding protein 3 OS=Homo sapiens OX=9606 GN=IGFBP3 PE=1 SV=2	0	1538.68	14	238143	129257	79239.7	131831	101273	118484	107278	156605	173221	106871	178196	151351	119747	142504	69337	125623	11713.8	112538	136477	182951	183638	306409	140996	77606.6	121240	185212	41152.4	156918	81018.1	71289.9	156355	99002.6	96530.9	143959	82392.3	113094	96192.5	21100.5	81798.9	71169.8	113351
[G].SVESPSVSSTHRVSD.[P]	1xPhospho [S1]	97	P17936	P17936 1xPhospho [S148]	Insulin-like growth factor-binding protein 3 OS=Homo sapiens OX=9606 GN=IGFBP3 PE=1 SV=2	0	1653.71	15	2.30878e+06	1.14305e+06	517246	1.29945e+06	1.5464e+06	1.19827e+06	955729	1.54636e+06	1.93422e+06	502502	1.64683e+06	1.22758e+06	1.31547e+06	1.12272e+06	1.07302e+06	1678831	90462.6	667308	1.67971e+06	1.81148e+06	1.35184e+06	2.16485e+06	980738	1.376e+06	913152	2.00166e+06	1.81042e+06	1.57178e+06	914021	782090	1.62029e+06	1.15138e+06	1.0786e+06	2.02218e+06	911147	755307	688740	455568	633096	515287	1.29825e+06
[R].AHYDLRHTFMGVVSLGSPSGEVSHPRKT.[R]	1xPhospho [S19]	5	P02765	P02765 1xPhospho [S330]	Alpha-2-HS-glycoprotein OS=Homo sapiens OX=9606 GN=AHSG PE=1 SV=1	0	3145.5	28	246144		12585.4					769126	333461										204034	544410
[G].DAPGEVVPSGESGLRRRGS.[D]	1xPhospho [S19]	2	Q8WWA1	Q8WWA1 1xPhospho [S137]	Transmembrane protein 40 OS=Homo sapiens OX=9606 GN=TMEM40 PE=1 SV=2	0	2005.95	19	1.63579e+06			34310.8	122811	160512	88484.8		147001			94747.7				179623			154666	236071			50438.1	153329	135852	429454								369251					46364.3
[G].NQNPGSPRPGSTGTWNPGS.[S]	1xPhospho [S19]	59	P02671	P02671 1xPhospho [S364]	Fibrinogen alpha chain OS=Homo sapiens OX=9606 GN=FGA PE=1 SV=2	0	1990.84	19	3.459e+06	635907	223605	324668	1.34902e+06	764854	636410	997597	1.57948e+06	279386	1.03759e+06	219137	213765	143115	568153	436345	96522.7	84840.9	989614	916398	464820	441575	205638	303604	912514	516376	1.05478e+06	218938	273963	480702	660575	244472	807208	1.30129e+06	159109	170753	130279	202462	243129	131747	413922
[D].LPFVVPRRMARKGAGDGSDEEVDGKADGAEAKPAE.[-]	1xPhospho [S18]; 1xOxidation [M9]	10	P35579	P35579 1xPhospho [S1943]	Myosin-9 OS=Homo sapiens OX=9606 GN=MYH9 PE=1 SV=4	0	3721.76	35	2.86432e+06		64734.1			92491.8			190091	19489.2				13986.6						108705														303117	12482.4		12676.1			29298.2
[D].SLRHVYGELDVQIQRRPSM.[-]	1xPhospho [S18]; 1xOxidation [M19]	1	P00488	P00488 1xPhospho [S731]	Coagulation factor XIII A chain OS=Homo sapiens OX=9606 GN=F13A1 PE=1 SV=4	0	2380.16	19								126319
[N].GLHSVVDDDLDTEHRAASA.[R]	1xPhospho [S18]	1	Q8IXL6	Q8IXL6 1xPhospho [S582]	Extracellular serine/threonine protein kinase FAM20C OS=Homo sapiens OX=9606 GN=FAM20C PE=1 SV=2	0	2087.9	19	328252																										91398.5							78401.4
[Q].GRGQDLLSTVSIRYSGHSL.[-]	1xPhospho [S18]	1	P07359	P07359 1xPhospho [S651]	Platelet glycoprotein Ib alpha chain OS=Homo sapiens OX=9606 GN=GP1BA PE=1 SV=2	0	2126.04	19	417404					47459.9
[G].GSKGPLDQLEKGGETAQSA.[D]	1xPhospho [S18]	25	P05546	P05546 1xPhospho [S37]	Heparin cofactor 2 OS=Homo sapiens OX=9606 GN=SERPIND1 PE=1 SV=3	0	1952.9	19	2.42805e+06				1.22961e+06	1.04522e+06	542596	285337	982099		148150		221318	39367.3	404175	516430		44712	401603	366438	141619	25530.4	98957.3	215354	793395	255694	771284	78596	653903	320328	453786	227114	247551	499249		53287.1		17517.5		20155.5	1.09612e+06
[A].HYDLRHTFMGVVSLGSPSGEVSHPRKT.[R]	1xPhospho [S18]	11	P02765	P02765 1xPhospho [S330]	Alpha-2-HS-glycoprotein OS=Homo sapiens OX=9606 GN=AHSG PE=1 SV=1	0	3074.47	27	130278		17190.1	90171.6	796668	868273	608889	2.18879e+06	1.23782e+06	106505	693201	114231	30048	156425	71676.2		77263.9	27788.9	3.08469e+06	990612		20138.9		53544.3															20410.8		58746.1
[D].LPFVVPRRMARKGAGDGSDEEVDGKADGAEAKPAE.[-]	1xPhospho [S18]	10	P35579	P35579 1xPhospho [S1943]	Myosin-9 OS=Homo sapiens OX=9606 GN=MYH9 PE=1 SV=4	0	3705.77	35	1.00013e+07					183386		180215	343558										95366.2	272982														625137
[N].QNPGSPRPGSTGTWNPGSSERGSA.[G]	1xPhospho [S18]	13	P02671	P02671 1xPhospho [S364]	Fibrinogen alpha chain OS=Homo sapiens OX=9606 GN=FGA PE=1 SV=2	0	2464.06	24	824977		29378.7	79920.5	221667	125728	149383	124927	657485		191161	45513.9	41162.9		127136	47932.9	11598.4		239643	220485	109599	82342.1	64946.3		252071	102324	294091	73719	73627.2	151498	157501		184161	275800		32484.3		61350.8	57039.2		323210
[D].SLRHVYGELDVQIQRRPSM.[-]	1xPhospho [S18]	1	P00488	P00488 1xPhospho [S731]	Coagulation factor XIII A chain OS=Homo sapiens OX=9606 GN=F13A1 PE=1 SV=4	0	2364.16	19								349112						41751.7
[T].TASVEESESTSSARRRDSGIGEETATGLG.[S]	1xPhospho [S18]	2	P50851	P50851 1xPhospho [S1605]	Lipopolysaccharide-responsive and beige-like anchor protein OS=Homo sapiens OX=9606 GN=LRBA PE=1 SV=4	0	3020.34	29	2.04973e+06											23371.5
[H].YDLRHTFMGVVSLGSPSGEVSHPRKT.[R]	1xPhospho [S17]; 1xOxidation [M8]	3	P02765	P02765 1xPhospho [S330]	Alpha-2-HS-glycoprotein OS=Homo sapiens OX=9606 GN=AHSG PE=1 SV=1	0	2953.4	26								141737												109763
[A].NDESNEHSDVIDSQELSKVSREFHSHEFHSHEDMLVVD.[P]	1xPhospho [S17]; 1xOxidation [M34]	1	P10451	P10451 1xPhospho [S267]	Osteopontin OS=Homo sapiens OX=9606 GN=SPP1 PE=1 SV=1	0	4559.93	38						1.54935e+06													4.2733e+06
[G].GAKQVRPEHPAETEYDSLYPEDDL.[-]	1xPhospho [S17]	2	P02679	P02679 1xPhospho [S446]	Fibrinogen gamma chain OS=Homo sapiens OX=9606 GN=FGG PE=1 SV=3	0	2839.25	24	545278					340562		200945	423697						21544.7				293432															340377							143883
[Q].NPGSPRPGSTGTWNPGS.[S]	1xPhospho [S17]	34	P02671	P02671 1xPhospho [S364]	Fibrinogen alpha chain OS=Homo sapiens OX=9606 GN=FGA PE=1 SV=2	0	1748.74	17	1.4424e+06	285280	78746.6	181806	532951	419577	343307	444579	803114	114207	504728	91685.3	59997.9		234852	198374	49621.7	82987.5	423298	403855	185124	189930	77456.7	170957	350492	243129	482729	109916	120154	195998	300109	105339	376064	539141	101425	86586.1	74926	87062.4	138685	57961.8	152242
[Q].NPGSPRPGSTGTWNPGSSER.[G]	1xPhospho [S17]	31	P02671	P02671 1xPhospho [S364]	Fibrinogen alpha chain OS=Homo sapiens OX=9606 GN=FGA PE=1 SV=2	0	2120.91	20	2.95372e+06	287726	140642	386525	1.16479e+06	910153	853593	760402	1.71226e+06	85416.3	1.10087e+06	171752	288294	148257	651259	481983	79053.9		1.13182e+06	1048898	507991	324484	368622	651055	1.32254e+06	589433	1304223	324431	355163	845744	1.00065e+06	194548	978519	1.15456e+06	61982.9	151317	83192.6	259763	390300	44822.2	1.55675e+06
[G].PCWLVARGGCGGPRAWSQC.[G]	1xPhospho [S17]	5	P36551	P36551 1xPhospho [S28]	Oxygen-dependent coproporphyrinogen-III oxidase, mitochondrial OS=Homo sapiens OX=9606 GN=CPOX PE=1 SV=3	0	2083.88	19	84209.9	70637.1			46049.1	95042.1						33772.9	39521.4	29843.6	82676.6						59623.5	44289.7	47489.1	68559.4			160366	57916.9	38533.9	117786	107595	28114.5			10127.5	21445.2		26249.4			173010
[G].RGQDLLSTVSIRYSGHSL.[-]	1xPhospho [S17]	1	P07359	P07359 1xPhospho [S651]	Platelet glycoprotein Ib alpha chain OS=Homo sapiens OX=9606 GN=GP1BA PE=1 SV=2	0	2069.02	18	709303	57379.7	49012.7							65862.2		56997.1		49787.9				78480.6			32062.3	22854.2				47359.5						22094.1				16638.1	20047.3	30165.7		35843	36017.7
[Y].DLRHTFMGVVSLGSPSGEVSHPRKT.[R]	1xPhospho [S16]; 1xOxidation [M7]	4	P02765	P02765 1xPhospho [S330]	Alpha-2-HS-glycoprotein OS=Homo sapiens OX=9606 GN=AHSG PE=1 SV=1	0	2790.34	25		178956	90798.2	31599.9		129973	25414.9	334747		179625	47125.1	76817.2	61346.5	106984	93180.3	60949.1	40642.5	282872	98981.7		38535	200712	18816.9	513174	143396	96878.2	152277	22063.5			44557.9	46517.7		73213.3	39116.5	55065.9	75484.6	86269.6	61640.5	71302.2	226053
[D].STFESKSYKMADEAGSEAD.[H]	1xPhospho [S16]; 1xOxidation [M10]	5	P02671	P02671 1xPhospho [S609]	Fibrinogen alpha chain OS=Homo sapiens OX=9606 GN=FGA PE=1 SV=2	0	2148.83	19	728541	222876	59969.3	115321	319921	303552	193102	111165	225899	42174	244819	80273.2	71306.3		119775	159913			123584	118358							368800		123700	144113	159178			252472	85954.8						185269
[D].STFESKSYKMADEAGSEADHEG.[T]	1xPhospho [S16]; 1xOxidation [M10]	2	P02671	P02671 1xPhospho [S609]	Fibrinogen alpha chain OS=Homo sapiens OX=9606 GN=FGA PE=1 SV=2	0	2471.95	22	250885	64290.8		106092	146373	142852	91374.4		76045.1		79259.9	39550.6	40817.5		50099.7	64285				47434.1	30782.3								57148.4	75826.5	100150			105448							140041
[F].GKEKVNELSKDIGSESTED.[Q]	1xPhospho [S16]	1	P02662	P02662 1xPhospho [S63]	Alpha-S1-casein OS=Bos taurus GN=CSN1S1 PE=1 SV=2	0	2144.96	19																										825673
[N].PGSPRPGSTGTWNPGS.[S]	1xPhospho [S16]	81	P02671	P02671 1xPhospho [S364]	Fibrinogen alpha chain OS=Homo sapiens OX=9606 GN=FGA PE=1 SV=2	0	1634.7	16	21817952	3.73951e+06	1.20488e+06	2.11157e+06	7485586	5.96089e+06	3913775	6.76202e+06	11392725	1.36645e+06	6.2672e+06	1.14298e+06	934343	1.02118e+06	3.73117e+06	2.48501e+06	653322	786188	6865068	6248130	2.6256e+06	2.50119e+06	1.15715e+06	1742278	4839559	3079276	6792424	1.39238e+06	1.36715e+06	2629238	3.63362e+06	1.11864e+06	5085764	7.16993e+06	1.05256e+06	1.13489e+06	1.08125e+06	974945	1.34074e+06	544885	2.1724e+06
[N].PGSPRPGSTGTWNPGSSERGSAGHWTSESSVSGSTGQWHSESGSF.[R]	1xPhospho [S16]	3	P02671	P02671 1xPhospho [S364]	Fibrinogen alpha chain OS=Homo sapiens OX=9606 GN=FGA PE=1 SV=2	0	4626.96	45
[R].PGSTGTWNPGSSERGSAGHWTSESSVSGSTGQWHSESGSFRPDSPG.[S]	1xPhospho [S16]	1	P02671	P02671 1xPhospho [S369]	Fibrinogen alpha chain OS=Homo sapiens OX=9606 GN=FGA PE=1 SV=2	0	4741.98	46
[D].STFESKSYKMADEAGSE.[A]	1xPhospho [S16]	1	P02671	P02671 1xPhospho [S609]	Fibrinogen alpha chain OS=Homo sapiens OX=9606 GN=FGA PE=1 SV=2	0	1946.77	17	372901			37373.4	86841.2	136348	58628	49999.2			59827.6																		31450.5	32272.8	51533			124820
[D].STFESKSYKMADEAGSEA.[D]	1xPhospho [S16]	5	P02671	P02671 1xPhospho [S609]	Fibrinogen alpha chain OS=Homo sapiens OX=9606 GN=FGA PE=1 SV=2	0	2017.81	18	1.35676e+06	155655	46159.1	230158	386204	614379	268145	311985	493663		182040	49234.9	122951	54308.7	145102	318777		49340.4	183033	168661	94634	64208.5	24520	271316	218121	67297.1	201582	55232	191904	139758	316451	99588.1	102749	519747	52346.3	56957.2		70939.7	60869.5		310390
[D].STFESKSYKMADEAGSEAD.[H]	1xPhospho [S16]	25	P02671	P02671 1xPhospho [S609]	Fibrinogen alpha chain OS=Homo sapiens OX=9606 GN=FGA PE=1 SV=2	0	2132.84	19	3.8107e+06	353385	119025	418684	1.30024e+06	1.60348e+06	654391	699043	1.89141e+06	39626.3	519877	189652	218542	48506	369973	509384		109232	680057	498307	180359	57630.3	29285.9	472132	596377	141660	691446	68819.1	457848	438289	721305	167284	390711	1.59228e+06	162275	30170		92871.3	76752.4	31225.5	460406
[D].STFESKSYKMADEAGSEADH.[E]	1xPhospho [S16]	2	P02671	P02671 1xPhospho [S609]	Fibrinogen alpha chain OS=Homo sapiens OX=9606 GN=FGA PE=1 SV=2	0	2269.9	20	312447			32275.3	75213.3	129873	51363.4	69711.5	198694				19257.5		47982.8		24122.9	23813.5		62993.9					62126.2		84006.2		21755.1		50917.8	29514.3		150552		25638.3				18425.8	141444
[D].STFESKSYKMADEAGSEADHE.[G]	1xPhospho [S16]	7	P02671	P02671 1xPhospho [S609]	Fibrinogen alpha chain OS=Homo sapiens OX=9606 GN=FGA PE=1 SV=2	0	2398.94	21	1.02942e+06			99109.7	261952	443926	132698	224053	487964		76920.9		76063.3		63952.7	123490			126737	147464			21163.5	107196	107359	37693.4	130763	37295.9	105808	98610.4	169599	55884.7	46721.3	516429							180918
[D].STFESKSYKMADEAGSEADHEG.[T]	1xPhospho [S16]	17	P02671	P02671 1xPhospho [S609]	Fibrinogen alpha chain OS=Homo sapiens OX=9606 GN=FGA PE=1 SV=2	0	2455.96	22	1.71128e+06	41911.8		212234	377971	733318	236060	411787	782711		128218	39456.6	147254	38790.5	151764	257735			182504	234123	35955.4			127945	163345	43008.8	320386	37808.4	179090	177939	271139	75447.5	113266	758016		16953		21268.8	41925.4		387087
[D].STFESKSYKMADEAGSEADHEGTH.[S]	1xPhospho [S16]	3	P02671	P02671 1xPhospho [S609]	Fibrinogen alpha chain OS=Homo sapiens OX=9606 GN=FGA PE=1 SV=2	0	2694.07	24	467199			59839	135873	183599	88126.8	121594	230550						33706.7	58645.1																									118357
[D].STFESKSYKMADEAGSEADHEGTHSTKR.[G]	1xPhospho [S16]	1	P02671	P02671 1xPhospho [S609]	Fibrinogen alpha chain OS=Homo sapiens OX=9606 GN=FGA PE=1 SV=2	0	3166.34	28	188049				26767.2	94281.6			191228																									141011
[D].STFESKSYKMADEAGSEADHEGTHSTKRG.[H]	1xPhospho [S16]	6	P02671	P02671 1xPhospho [S609]	Fibrinogen alpha chain OS=Homo sapiens OX=9606 GN=FGA PE=1 SV=2	0	3223.36	29	546135				94010.3	270871		74260.5	343347							50465.2				71278.9							76349.5			17936.2	41524.2			312842
[D].STFESKSYKMADEAGSEADHEGTHSTKRGHA.[K]	1xPhospho [S16]	1	P02671	P02671 1xPhospho [S609]	Fibrinogen alpha chain OS=Homo sapiens OX=9606 GN=FGA PE=1 SV=2	0	3431.46	31	238591				115058	176950			234227																									168149							39659.2
[A].SVEESESTSSARRRDSGIGEETATGLG.[S]	1xPhospho [S16]	1	P50851	P50851 1xPhospho [S1605]	Lipopolysaccharide-responsive and beige-like anchor protein OS=Homo sapiens OX=9606 GN=LRBA PE=1 SV=4	0	2848.26	27	303584
[D].LRHTFMGVVSLGSPSGEVSHPR.[K]	1xPhospho [S15]; 1xOxidation [M6]	6	P02765	P02765 1xPhospho [S330]	Alpha-2-HS-glycoprotein OS=Homo sapiens OX=9606 GN=AHSG PE=1 SV=1	0	2446.17	22																								66306.1	22520.1		292448						34818		10466.3						354846
[D].LRHTFMGVVSLGSPSGEVSHPRKT.[R]	1xPhospho [S15]; 1xOxidation [M6]	74	P02765	P02765 1xPhospho [S330]	Alpha-2-HS-glycoprotein OS=Homo sapiens OX=9606 GN=AHSG PE=1 SV=1	0	2675.31	24	6.79964e+06				99707.8	6.2766e+06	160183	1.65448e+07	1.02444e+07				334042		130662	247322			5.05017e+06	8.44407e+06					559719		7.11963e+06		690515					3.22556e+06							7.68264e+06
[G].METTYTVLQNEDTKSG.[-]	1xPhospho [S15]; 1xOxidation [M1]	1	P00450	P00450 1xPhospho [S1064]	Ceruloplasmin OS=Homo sapiens OX=9606 GN=CP PE=1 SV=1	0	1912.79	16			37311.3	25717							50614.8	23078.9						54484.3		143072	19352.5			34630.9			82917.9				56114	31156.1	46425.1	106256	36590.1
[D].ESNEHSDVIDSQELSKVSREFHSHEFHSHEDMLVVD.[P]	1xPhospho [S15]	1	P10451	P10451 1xPhospho [S267]	Osteopontin OS=Homo sapiens OX=9606 GN=SPP1 PE=1 SV=1	0	4314.87	36						335285													780186
[S].GAVEGKEELPDENKSLEETLH.[T]	1xPhospho [S15]	1	O95810	O95810 1xPhospho [S192]	Caveolae-associated protein 2 OS=Homo sapiens OX=9606 GN=CAVIN2 PE=1 SV=3	0	2404.09	21
[P].GSPRPGSTGTWNPGS.[S]	1xPhospho [S15]	30	P02671	P02671 1xPhospho [S364]	Fibrinogen alpha chain OS=Homo sapiens OX=9606 GN=FGA PE=1 SV=2	0	1537.64	15	1035296	247060	84259.5	151810	358595	268501	253995	318001	462726	107899	415928	77730.1	80547.8	115188	169948	169303	51599.7	88127.5	298820	281492	159453	146019		119087	288183	152256	308880	24068.7	103718	134921	216556	99824.2	270723	355597	94457.5	78119.1	57915.3	57650.8	120992	58722.9	233781
[Y].KVDYESQSTDTQNFS.[S]	1xPhospho [S15]	1	P17936	P17936 1xPhospho [S201]	Insulin-like growth factor-binding protein 3 OS=Homo sapiens OX=9606 GN=IGFBP3 PE=1 SV=2	0	1828.73	15	197208
[Y].KVDYESQSTDTQNFSSE.[S]	1xPhospho [S15]	3	P17936	P17936 1xPhospho [S201]	Insulin-like growth factor-binding protein 3 OS=Homo sapiens OX=9606 GN=IGFBP3 PE=1 SV=2	0	2044.8	17	368431																												69470.7					148770
[Y].KVDYESQSTDTQNFSSESK.[R]	1xPhospho [S15]	1	P17936	P17936 1xPhospho [S201]	Insulin-like growth factor-binding protein 3 OS=Homo sapiens OX=9606 GN=IGFBP3 PE=1 SV=2	0	2259.93	19
[Y].KVDYESQSTDTQNFSSESKRE.[T]	1xPhospho [S15]	3	P17936	P17936 1xPhospho [S201]	Insulin-like growth factor-binding protein 3 OS=Homo sapiens OX=9606 GN=IGFBP3 PE=1 SV=2	0	2545.07	21	272034		28051.8																						304728	37923.4					34154.5
[Y].KVDYESQSTDTQNFSSESKRETEY.[G]	1xPhospho [S15]	2	P17936	P17936 1xPhospho [S201]	Insulin-like growth factor-binding protein 3 OS=Homo sapiens OX=9606 GN=IGFBP3 PE=1 SV=2	0	2938.23	24	389031		50854.8							33685.8			50905.8				23986		150868										136376	17586.2		25905.1		131153		16900.6
[D].LRHTFMGVVSLGSPSGEVSHPR.[K]	1xPhospho [S15]	7	P02765	P02765 1xPhospho [S330]	Alpha-2-HS-glycoprotein OS=Homo sapiens OX=9606 GN=AHSG PE=1 SV=1	0	2430.17	22	713209					141014		716583												503464							280276														414346
[G].METTYTVLQNEDTKSG.[-]	1xPhospho [S15]	2	P00450	P00450 1xPhospho [S1064]	Ceruloplasmin OS=Homo sapiens OX=9606 GN=CP PE=1 SV=1	0	1896.79	16		28851.4	24294.1	37082.2	95678.5		33886.9				49022.6	18897.9	31054.8		40861.7	48621.3		52901.9			24422.4			40259.6	56413.8			25677.6	36330.4	23648.4	57121	24906.2		61459.2				12204.7
[P].TDLVAFNLQDPQHDSPAPEA.[S]	1xPhospho [S15]	5	O14709	O14709 1xPhospho [S185]	Zinc finger protein 197 OS=Homo sapiens OX=9606 GN=ZNF197 PE=2 SV=1	0	2244.98	20
[S].AEGTTGLAPAGQTSEESRPRLSQLSVTD.[V]	1xPhospho [S14]	1	P22105	P22105 1xPhospho [S3649]	Tenascin-X OS=Homo sapiens OX=9606 GN=TNXB PE=1 SV=4	0	2938.38	28																											78647.8							267720
[D].ASAPHAAEAGSPESPE.[S]	1xPhospho [S14]	1	P08833	P08833 1xPhospho [S123]	Insulin-like growth factor-binding protein 1 OS=Homo sapiens OX=9606 GN=IGFBP1 PE=1 SV=1	0	1587.63	16																						13460						19381.6					263371		29297.9
[G].PDGHKEVTKEVVTSE.[D]	1xPhospho [S14]	5	P02671	P02671 1xPhospho [S485]	Fibrinogen alpha chain OS=Homo sapiens OX=9606 GN=FGA PE=1 SV=2	0	1734.79	15	1617986	130755	84224.2	248754	805138	765960	469513	359099	807539		526820	128873	405521	91186.3	428674	364479			152679	236762	273816	91104.3	306141	472214	684397	269735	638484	144996	363490	456055	490135	212199	277175	652760		65957.2		128079	94682.3		532668
[G].PDGHKEVTKEVVTSEDG.[S]	1xPhospho [S14]	5	P02671	P02671 1xPhospho [S485]	Fibrinogen alpha chain OS=Homo sapiens OX=9606 GN=FGA PE=1 SV=2	0	1906.84	17	904729	72622.4	50481	155516	607877	612852	384005	221960	714139		379781	92362	321399	48526.9	265882	304562			134846	112323	152356	110048	165681	417466	582660	193803	373903	55375.1	244630	356770	316981	141530	178652	602903	46475.6	28597.5	15063.6	131129		23143.8	457179
[L].RHTFMGVVSLGSPSGEVSHPRKT.[R]	1xPhospho [S14]	4	P02765	P02765 1xPhospho [S330]	Alpha-2-HS-glycoprotein OS=Homo sapiens OX=9606 GN=AHSG PE=1 SV=1	0	2546.23	23								305648	460366											181462		41360.8
[G].SPRPGSTGTWNPGS.[S]	1xPhospho [S14]	24	P02671	P02671 1xPhospho [S364]	Fibrinogen alpha chain OS=Homo sapiens OX=9606 GN=FGA PE=1 SV=2	0	1480.62	14				186173			383323					86722.9	114960	128311	352468		43778						134212	647521				86404.2	174975	283637	374266					73876		92534.6	105898		378678
[E].TTCSKESNEELTESCETKKLGQSLD.[C]	1xPhospho [S14]	1	P01042	P01042 1xPhospho [S339]	Kininogen-1 OS=Homo sapiens OX=9606 GN=KNG1 PE=1 SV=2	0	2840.22	25
[D].DDLPHDEEALEDSAEEKVEESRAEKI.[K]	1xPhospho [S13]	1	O95810	O95810 1xPhospho [S218]	Caveolae-associated protein 2 OS=Homo sapiens OX=9606 GN=CAVIN2 PE=1 SV=3	0	3063.33	26
[D].DDLPHDEEALEDSAEEKVEESRAEKIK.[R]	1xPhospho [S13]	5	O95810	O95810 1xPhospho [S218]	Caveolae-associated protein 2 OS=Homo sapiens OX=9606 GN=CAVIN2 PE=1 SV=3	0	3191.43	27	3.06412e+06					254426			163672										140250	134357														303645
[T].FDKHDLDRDCALSPDEL.[K]	1xPhospho [S13]	6	Q8IXI2	Q8IXI2 1xPhospho [S325]	Mitochondrial Rho GTPase 1 OS=Homo sapiens OX=9606 GN=RHOT1 PE=1 SV=2	0	2068.87	17	1.09951e+06	167269	87991.7	289940	401671	434903	376411	423174	804408	69814.2	464671	105058	145050	123817	272650	291638	94917.2		265546	279640	277915	122045	156055	306929	720495	442671	752376	163747	217133	286014	382306	111296	520054	546456	53631.4	69060.6	24926.9	69878	168044	39515.6	395143
[D].LLSTVSIRYSGHSL.[-]	1xPhospho [S13]	2	P07359	P07359 1xPhospho [S651]	Platelet glycoprotein Ib alpha chain OS=Homo sapiens OX=9606 GN=GP1BA PE=1 SV=2	0	1612.81	14	3.39736e+06			12140.5		100451						7592.49		11681.6				12632.3	155383	290699																			14852.1
[S].PRPGSTGTWNPGS.[S]	1xPhospho [S13]	17	P02671	P02671 1xPhospho [S364]	Fibrinogen alpha chain OS=Homo sapiens OX=9606 GN=FGA PE=1 SV=2	0	1393.59	13	1.63458e+06	244966	68127.7	136131	469663	366897	253789	357145	728483	81924.9	347750	64663.5		78634.5	214304	184094	31306.4		352830	337968	108399	117935	81905	107279	336565	177807	479436	52183.9	98688.9	184916	263563	68300.8	287784	513134	70961.4	49615.7	29402.7	55518.6	84080	31109.3
[E].PSSKDVMEKREDSKEAEKSGEATD.[G]	1xPhospho [S13]	1	P10645	P10645 1xPhospho [S136]	Chromogranin-A OS=Homo sapiens OX=9606 GN=CHGA PE=1 SV=7	0	2733.19	24																										232586							738582
[P].RPGSTGTWNPGSSERGSAGHWTSESSVSGSTGQWHSESGSFRPDSPG.[S]	1xPhospho [S13]	1	P02671	P02671 1xPhospho [S365]	Fibrinogen alpha chain OS=Homo sapiens OX=9606 GN=FGA PE=1 SV=2	0	4898.08	47
[P].SGAESSKGAAFVSKQEGSEVVKRPR.[R]	1xPhospho [S13]	1	P02818	P02818 1xPhospho [S38]	Osteocalcin OS=Homo sapiens OX=9606 GN=BGLAP PE=1 SV=2	0	2671.32	25	528172							115328	348012										1.49035e+06																			23444.9
[G].TGSETESPRNPSSAGSWNSG.[S]	1xPhospho [S13]	1	P02671	P02671 1xPhospho [S291]	Fibrinogen alpha chain OS=Homo sapiens OX=9606 GN=FGA PE=1 SV=2	0	2087.83	20	233900	39924.1	33419.7	44056.9		111387	52521.1		154633	25958.8		35086.9	58282.3	33429.9		62015.7		67331.7		109747				69078.1		24613.2		25561	29356.3				103859	186853		21866.7		24438.3		24197.5	170830
[F].MPLDVQADREDSRE.[-]	1xPhospho [S12]; 1xOxidation [M1]	16	P02751	P02751 1xPhospho [S2384]	Fibronectin OS=Homo sapiens OX=9606 GN=FN1 PE=1 SV=4	0	1756.72	14	3.33152e+06	1.06165e+06	591981	856516	4.3793e+06	2.27978e+06	1.9291e+06	989534	2.9468e+06	180471	1.29568e+06	606534	515660	526540	1.20114e+06	1.01685e+06	21166.3	458343	549824	863579	1.64603e+06	409472	525581	1.55419e+06	3.12077e+06	1744287	2.0003e+06	606214	1.49933e+06	2.86213e+06	1.18678e+06	1.03119e+06	1.28929e+06	2.67666e+06	1.41361e+06	264795	667974	845376	439045	214233	3.69802e+06
[D].DLPHDEEALEDSAEEKVEESRAEKI.[K]	1xPhospho [S12]	1	O95810	O95810 1xPhospho [S218]	Caveolae-associated protein 2 OS=Homo sapiens OX=9606 GN=CAVIN2 PE=1 SV=3	0	2948.3	25	132663
[D].DLPHDEEALEDSAEEKVEESRAEKIK.[R]	1xPhospho [S12]	5	O95810	O95810 1xPhospho [S218]	Caveolae-associated protein 2 OS=Homo sapiens OX=9606 GN=CAVIN2 PE=1 SV=3	0	3076.4	26	4.06448e+06		8660.18			72243			137209		5851.1	4977.98						7568.34	83521	219971			23876.4											286349		10195.3			5633.9
[T].GTWNPGSSERGSAGHWTSESSVSGSTGQWHSESGSFRPDSPG.[S]	1xPhospho [S12]	1	P02671	P02671 1xPhospho [S369]	Fibrinogen alpha chain OS=Homo sapiens OX=9606 GN=FGA PE=1 SV=2	0	4399.83	42
[F].MPLDVQADREDSRE.[-]	1xPhospho [S12]	28	P02751	P02751 1xPhospho [S2384]	Fibronectin OS=Homo sapiens OX=9606 GN=FN1 PE=1 SV=4	0	1740.73	14	15387999	2.45864e+06	524325	2.05236e+06	1.32223e+07	1.31381e+07	5.02163e+06	5656938	21119521	235127	2.68453e+06	930437	1.45111e+06	746854	2.98442e+06	2.70973e+06		658674	1.95982e+06	3.44095e+06	2.71842e+06	309307	493681	4.8831e+06	7.66838e+06	3.51149e+06	5.39917e+06	937859	4.52193e+06	5.33682e+06	2.7409e+06	2.4729e+06	2.97623e+06	13860333	2.12912e+06	286862	685043	904931	459332	192077	5963471
[D].PLVAERAGTDES.[-]	1xPhospho [S12]	21	P13224	P13224 1xPhospho [S206]	Platelet glycoprotein Ib beta chain OS=Homo sapiens OX=9606 GN=GP1BB PE=1 SV=1	0	1324.58	12	5579895	652368		199315	715231	383937	517595	153348	371809	361242	127898	1.13487e+06	239274	75742.6		539101	93612.8	445550	204798	218066	674405		171519	790341	580181	2115398	49992.5		24265	167268	49600.1		36245.7	1.50248e+06	2.70454e+06	21323.9	203800	143148	200493		97032.2
[G].VEVAEESGRLWSEEQPAHPLQVGAVYLGEEELLHD.[P]	1xPhospho [S12]	1	Q96J42	Q96J42 1xPhospho [S44]	Thioredoxin domain-containing protein 15 OS=Homo sapiens OX=9606 GN=TXNDC15 PE=1 SV=1	0	3995.87	35																			93901.4
[T].FMGVVSLGSPSGEVSHPRKT.[R]	1xPhospho [S11]; 1xOxidation [M2]	28	P02765	P02765 1xPhospho [S330]	Alpha-2-HS-glycoprotein OS=Homo sapiens OX=9606 GN=AHSG PE=1 SV=1	0	2168.02	20					329845			849617					172704			282075	27320.8		914163	699123			94924.3	279136	305009	68942.2	679751	89791.9	235427	151813			76368.5	586310							1.71613e+06
[T].ASVEESESTSSARRRDSGIGEETATGLG.[S]	1xPhospho [S11]	1	P50851	P50851 1xPhospho [S1599]	Lipopolysaccharide-responsive and beige-like anchor protein OS=Homo sapiens OX=9606 GN=LRBA PE=1 SV=4	0	2919.3	28	326307
[D].LPHDEEALEDSAEEKVEESRAEKIK.[R]	1xPhospho [S11]	9	O95810	O95810 1xPhospho [S218]	Caveolae-associated protein 2 OS=Homo sapiens OX=9606 GN=CAVIN2 PE=1 SV=3	0	2961.37	25	1.69981e+07					925556		118837	290663										482562	1793975					226296									1.2939e+06							57959.8
[D].LPHDEEALEDSAEEKVEESRAEKIKRSSLKKVD.[S]	1xPhospho [S11]	2	O95810	O95810 1xPhospho [S218]	Caveolae-associated protein 2 OS=Homo sapiens OX=9606 GN=CAVIN2 PE=1 SV=3	0	3874.91	33	3.01161e+06
[R].PGSTGTWNPGSSE.[R]	1xPhospho [S11]	3	P02671	P02671 1xPhospho [S364]	Fibrinogen alpha chain OS=Homo sapiens OX=9606 GN=FGA PE=1 SV=2	0	1356.51	13		142572	41301.7	50064.5	147505		79136.5			97556.5	115718	49041.7		30462.2	67879.9	71678.3	7320.86	132523			85157.4	72480.8	13106.2	44321.9	88761.6	82462.9	96930.3	41934.2	43158.9	67333.2	91230.6		136785	95670.2	80893.9	25273.9	54246.7	20599.2	19258	41040.5
[R].PGSTGTWNPGSSER.[G]	1xPhospho [S11]	34	P02671	P02671 1xPhospho [S364]	Fibrinogen alpha chain OS=Homo sapiens OX=9606 GN=FGA PE=1 SV=2	0	1512.61	14	1.41077e+06	494847	233250	369515	649296	517129	449849	474684	620381	251864	638685	239691	194629	281515	405601	347563	80489	315511	532350	450769			231473				560936		295366		663530		514387	590197	253010	216293		166328	370624	166043	442908
[R].PGSTGTWNPGSSERGSAGHW.[T]	1xPhospho [S11]	2	P02671	P02671 1xPhospho [S364]	Fibrinogen alpha chain OS=Homo sapiens OX=9606 GN=FGA PE=1 SV=2	0	2107.86	20		30717.2		40492.8		89888.1	74301.8		186591		65856.7		33331.1		52536.5				211914		25180.2		28920.2		84822.9	32140.8		27646.8	34165.7	84834.2	78679.3		65972	87426.7		10369.9		14800.3	16188.6
[R].PGSTGTWNPGSSERGSAGHWTSESSVSGS.[T]	1xPhospho [S11]	1	P02671	P02671 1xPhospho [S364]	Fibrinogen alpha chain OS=Homo sapiens OX=9606 GN=FGA PE=1 SV=2	0	2929.2	29	401377	47163.6		48411.5			80792.7		205493		49108.6		45926.3								22621.5				85936.9		164768		52011.8	72774.6	115731
[M].PLDVQADREDSRE.[-]	1xPhospho [S11]	93	P02751	P02751 1xPhospho [S2384]	Fibronectin OS=Homo sapiens OX=9606 GN=FN1 PE=1 SV=4	0	1609.69	13	34842595	9840835	4.20194e+06	8.91144e+06	43184330	27030175	2.02127e+07	1.03574e+07	51374844	1.43345e+06	1.14146e+07	5.90197e+06	4.7767e+06	3.54472e+06	13067868	8420301	181369	4.22183e+06	5.48603e+06	6.9381e+06	1.42122e+07	2.36648e+06	4.92075e+06	15366018	26186262	1.68493e+07	1.62617e+07	4.0478e+06	1.47324e+07	21678147	9182179	8828131	1.1554e+07	41234334	1.52567e+07	2.17967e+06	3.56231e+06	6.1497e+06	2.58011e+06	1.77771e+06	19778829
[G].SETESPRNPSSAG.[S]	1xPhospho [S11]	5	P02671	P02671 1xPhospho [S291]	Fibrinogen alpha chain OS=Homo sapiens OX=9606 GN=FGA PE=1 SV=2	0	1398.55	13		109892	139250	108879	370202	462240	20529.7			83760.7		80848.2		76944.3	37068.8			173258	154317	150643	81659.9	71422.7	173465	78165.2	135826	137484		160073	179543	166410	383592	76800.3	205156	283731	42473.4	63812.9	82066.7	62579	121026	73872.3	224459
[L].STVSIRYSGHSL.[-]	1xPhospho [S11]	1	P07359	P07359 1xPhospho [S651]	Platelet glycoprotein Ib alpha chain OS=Homo sapiens OX=9606 GN=GP1BA PE=1 SV=2	0	1386.64	12	823853
[D].SYETSQLDDQSAETHSHKQSRLY.[K]	1xPhospho [S11]	3	P10451	P10451 1xPhospho [S234]	Osteopontin OS=Homo sapiens OX=9606 GN=SPP1 PE=1 SV=1	0	2790.2	23						1.04356e+06		178191	800397		200046		209156		327029				144087							131116	624668		374338				182323	117004					13214.9
[G].TWNPGSSERGSAGHWTSESSVSGSTGQWHSESGSF.[R]	1xPhospho [S11]	1	P02671	P02671 1xPhospho [S369]	Fibrinogen alpha chain OS=Homo sapiens OX=9606 GN=FGA PE=1 SV=2	0	3733.52	35
[G].TWNPGSSERGSAGHWTSESSVSGSTGQWHSESGSFRPDSPGSGNAR.[P]	1xPhospho [S11]	1	P02671	P02671 1xPhospho [S369]	Fibrinogen alpha chain OS=Homo sapiens OX=9606 GN=FGA PE=1 SV=2	0	4828.04	46
[K].SYKMADEAGSEADHEGTHSTKRGHAKSRPV.[R]	1xPhospho [S10]; 1xOxidation [M4]	4	P02671	P02671 1xPhospho [S609]	Fibrinogen alpha chain OS=Homo sapiens OX=9606 GN=FGA PE=1 SV=2	0	3335.49	30
[F].MGVVSLGSPSGEVSHPR.[K]	1xPhospho [S10]; 1xOxidation [M1]	4	P02765	P02765 1xPhospho [S330]	Alpha-2-HS-glycoprotein OS=Homo sapiens OX=9606 GN=AHSG PE=1 SV=1	0	1791.81	17							52839.9				83287.2					64435.8					34483.8						79578		40943.5	193689			185498			11684.9
[P].GSTGTWNPGSSERG.[S]	1xPhospho [S10]	39	P02671	P02671 1xPhospho [S364]	Fibrinogen alpha chain OS=Homo sapiens OX=9606 GN=FGA PE=1 SV=2	0	1472.58	14	2.11034e+06	715366	282457	508037	914960	746099	673138	715951	1089924	359691	978149	296989	248881	277794	528552	599436	84929.7	584278	775119	666021	455326	457859	254024	291385	763743	590357	834790	248810	395923	521198	852271	311382	734819	860270	300579	203803	185744	191749	396842	203466	694398
[P].GSTGTWNPGSSERGSA.[G]	1xPhospho [S10]	15	P02671	P02671 1xPhospho [S364]	Fibrinogen alpha chain OS=Homo sapiens OX=9606 GN=FGA PE=1 SV=2	0	1630.65	16	757915	319333	176033	241271	414203	290676	325891	264743	374419	165745	424105	147773	117322	154234	213156	248070	40990.9	185819	367947	376093	218764	227273	109557	120150	382867	212615	407316	122269	172240	238827	413196	159725	343759	366844	140346	126466	107791	97497.3	228798	110255	269807
[P].LDVQADREDSRE.[-]	1xPhospho [S10]	1	P02751	P02751 1xPhospho [S2384]	Fibronectin OS=Homo sapiens OX=9606 GN=FN1 PE=1 SV=4	0	1512.63	12	2.30522e+06	1.332e+06	417836	690571	3.53992e+06	2.03999e+06	1.65267e+06	723551	3231772	211936	994215	741421	354707	227158	1.18044e+06	790537		485890	312377	499275	1.76867e+06	466046	420304	1.36676e+06	2483501	1.70301e+06	1.84788e+06	486280	1347032	1.78283e+06	826087	993588	1.10745e+06	2.60833e+06	1.66919e+06	151122	465578	534567	181349	265054
[F].MGVVSLGSPSGEVSHPR.[K]	1xPhospho [S10]	4	P02765	P02765 1xPhospho [S330]	Alpha-2-HS-glycoprotein OS=Homo sapiens OX=9606 GN=AHSG PE=1 SV=1	0	1775.81	17							77140.6				35868.4					81443.6					48433.5		19647			20266.6	144146	68340.3	52916.7	172177	23869.5		204014								125638
[N].SSTVLEDSKSNEKAEEWGRSGKD.[P]	1xPhospho [S10]	52	P35542	P35542 1xPhospho [S104]	Serum amyloid A-4 protein OS=Homo sapiens OX=9606 GN=SAA4 PE=1 SV=2	0	2619.16	23	2.06473e+06			214605	1.69801e+06	2.44052e+06	725971	488638	910846		517504	107243	460189		578497	550902				581741	198318		111413	486621	298844	84273.1	779359	138279	568138	399618	760653	143297	1.20312e+06	1.4336e+06		50047.3		94037.5	91386.8		2.00922e+06
[K].SYKMADEAGSEADHEGTHSTKRGHA.[K]	1xPhospho [S10]	2	P02671	P02671 1xPhospho [S609]	Fibrinogen alpha chain OS=Homo sapiens OX=9606 GN=FGA PE=1 SV=2	0	2752.14	25						21746.4		16828.6	96345.7		21496.5								13302.1	10425.3																			44869.1
[K].SYKMADEAGSEADHEGTHSTKRGHAKSRPV.[R]	1xPhospho [S10]	7	P02671	P02671 1xPhospho [S609]	Fibrinogen alpha chain OS=Homo sapiens OX=9606 GN=FGA PE=1 SV=2	0	3319.49	30						77230.5			506006																																72385.3
[S].TVSIRYSGHSL.[-]	1xPhospho [S10]	1	P07359	P07359 1xPhospho [S651]	Platelet glycoprotein Ib alpha chain OS=Homo sapiens OX=9606 GN=GP1BA PE=1 SV=2	0	1299.61	11
[G].VNDNEEGFFSARGHRPLD.[K]	1xPhospho [S10]	8	P02675	P02675 1xPhospho [S42]	Fibrinogen beta chain OS=Homo sapiens OX=9606 GN=FGB PE=1 SV=2	0	2139.92	18	339382			45202.1	170474	185899	106275	133507	194216		44682.7		71160.8		61241.9	83443.8			197169				16010.4	69357	141635	31144.8	222419		77344.9	97464.7	130991			209012		7751.26			13149.9		299636
[K].VPQLEIVPNSAEER.[L]	1xPhospho [S10]	1	P02662	P02662 1xPhospho [S130]	Alpha-S1-casein OS=Bos taurus GN=CSN1S1 PE=1 SV=2	0	1660.79	14																										165195
[T].WNPGSSERGSAGHWTSESSVSGSTG.[Q]	1xPhospho [S10]	3	P02671	P02671 1xPhospho [S369]	Fibrinogen alpha chain OS=Homo sapiens OX=9606 GN=FGA PE=1 SV=2	0	2587.05	25	1290239	75364.7		76001.8	149610	375709	122048		799458		89872.9		121322		133782				743591	646457			104996		276124	76126.3	539066				130708		168411	374591		19261.9			44275.2		311910
[D].ADTAIINAEGGQNNSEEKKEY.[F]	1xPhospho [S/Y]	2	Q9BY67	Q9BY67 1xPhospho [S/Y]	Cell adhesion molecule 1 OS=Homo sapiens OX=9606 GN=CADM1 PE=1 SV=2	0	2361.02	21
[D].AEYGASPEQVAD.[N]	1xPhospho [S/Y]	5	P18065	P18065 1xPhospho [S/Y]	Insulin-like growth factor-binding protein 2 OS=Homo sapiens OX=9606 GN=IGFBP2 PE=1 SV=2	0	1316.5	12		127913	74857.1		217570	548116	83695.4		144537	159276	211320	112399			63322.3	83722.5		446682	160821		83340.5	186565			39091.5	53939	154228	61317.8	97790.8		39602.5	69382.1	1.09598e+06	113730	92838.9	22119.4	202538	41747.8		91192.3
[G].AKQVRPEHPAETEYDSLYPEDDL.[-]	1xPhospho [S/Y]	4	P02679	P02679 1xPhospho [Y/S]	Fibrinogen gamma chain OS=Homo sapiens OX=9606 GN=FGG PE=1 SV=3	0	2782.22	23						284370			459658										188887	473955				139398	77198		85231.5		24588.3					251052							102158
[N].GHVSYSAVSRENSSSQD.[P]	1xPhospho [S/Y]	7	P15151	P15151 1xPhospho [S/Y]	Poliovirus receptor OS=Homo sapiens OX=9606 GN=PVR PE=1 SV=2	0	1889.77	17	131724	48613.8	65026.3	81838.2	71579.7	110537	52790.6	56030.7		34095.4	71299.1	29693.3	25849.5	34019.8	75660.2	53151.4		18084.7	36514	37140.3	71270.9	72182.4	41331.9			108353		85089.1	67099.2	38072.3	43916.8	36958.1	172711	76645.6	44824.9			52462		20674.4
[A].IPVKQADSGSSEEKQLYNKYPD.[A]	1xPhospho [S/Y]	30	P10451	P10451 1xPhospho [S]	Osteopontin OS=Homo sapiens OX=9606 GN=SPP1 PE=1 SV=1	0	2576.19	22	194403	91209.5		229852	309634	1.12135e+06	213671	856238	531722		444216	45981.9	325395	81670.6	662483	179785	23849.8		1.08017e+06	213413	108757		28602.6	579584	287576	358260	414731	163952	271192	909856	107674	62035.2	932842	314945	14151.7	26893.7		188572	60887.6
[A].IPVKQADSGSSEEKQLYNKYPDAVATWLNPD.[P]	1xPhospho [S/Y]	7	P10451	P10451 1xPhospho [S]	Osteopontin OS=Homo sapiens OX=9606 GN=SPP1 PE=1 SV=1	0	3543.67	31						1.2244e+06	6165.53	1.61186e+06	790239										2.01999e+06						4169.47		76188.6							54683.3			7354.85
[D].SPGNKDFLQSLKGFPRGDKLFGPDLKLVPPMEEDYPQFGSPK.[-]	1xPhospho [S/Y]	3	P08697	P08697 1xPhospho [S/Y]	Alpha-2-antiplasmin OS=Homo sapiens OX=9606 GN=SERPINF2 PE=1 SV=3	0	4756.35	42		5275.48			5407.15		5819.98	64323.7	30118.6	9502.25						13069.3			41197	81140.1																8798.32
[D].SYEIFEPPESTVMATRKMHD.[R]	1xPhospho [S/Y]	5	P12259	P12259 1xPhospho [Y/S]	Coagulation factor V OS=Homo sapiens OX=9606 GN=F5 PE=1 SV=4	0	2448.06	20	99903.3																										91839.2							37348.7
[P].VKQADSGSSEEKQLYNKYPD.[A]	1xPhospho [S/Y]	40	P10451	P10451 1xPhospho [S]	Osteopontin OS=Homo sapiens OX=9606 GN=SPP1 PE=1 SV=1	0	2366.05	20	719654	1072743	374100	797176	1.21555e+06	3.9268e+06	666549		1.47411e+06	356839	1.72873e+06	265800	1.68189e+06	645258	2.12607e+06	588277	132737		4.11635e+06	500828	418719	224301	300153	1.92979e+06	653112	1.6965e+06	2.34601e+06	1.1573e+06	2.80962e+06		650571	331571	6.75388e+06		173667	328075	84597.9	1.51466e+06	702523	220529
[A].EEAGARVQQNVPSGTDTGDPQSKPLGDWAAGTMD.[P]	1xPhospho [S/T]; 1xOxidation [M33]	7	O14791	O14791 1xPhospho [S/T]	Apolipoprotein L1 OS=Homo sapiens OX=9606 GN=APOL1 PE=1 SV=5	0	3581.55	34																																									227527
[R].ATWLSLFSSEESNLGANNYDDYRMD.[W]	1xPhospho [S/T]; 1xOxidation [M24]	23	P04004	P04004 1xPhospho [S/T]	Vitronectin OS=Homo sapiens OX=9606 GN=VTN PE=1 SV=1	0	2994.21	25	4.11463e+06					165333	10516.6	3.28694e+06	1.61621e+06							5857.65				318627
[D].PGPGAGDFKKFERTSSSGTM.[S]	1xPhospho [S/T]; 1xOxidation [M20]	2	Q92619	Q92619 1xPhospho [S/T]	Rho GTPase-activating protein 45 OS=Homo sapiens OX=9606 GN=ARHGAP45 PE=1 SV=2	0	2152.94	20	53127
[F].MGVVSLGSPSGEVSHPRKT.[R]	1xPhospho [S/T]; 1xOxidation [M1]	101	P02765	P02765 1xPhospho [S]	Alpha-2-HS-glycoprotein OS=Homo sapiens OX=9606 GN=AHSG PE=1 SV=1	0	2020.95	19	699644	278883	429298	531808	2.37323e+06	1.44088e+06	1.72775e+06	1.74564e+06	1.97249e+06	35977	1.15883e+06	616942	1.31275e+06	351798	1.01305e+06	1.74688e+06	30324.5	16339.7	1.48419e+06	2.0164e+06	933838	521044	1.25125e+06	1.80707e+06	2.56885e+06	779729	2.4245e+06	1.20896e+06	1.61505e+06	2.05665e+06	1.20594e+06	375487	1.24852e+06	1.78924e+06	36109	210915	359070	462628	252746	38616.7	5.80483e+06
[E].LSKDIGSESTEDQAMED.[I]	1xPhospho [S/T]; 1xOxidation [M15]	2	P02662	P02662 1xPhospho [S/T]	Alpha-S1-casein OS=Bos taurus GN=CSN1S1 PE=1 SV=2	0	1950.75	17																										211500
[D].TASTGKTFPGFFSPMLGEFVSETESRG.[S]	1xPhospho [S/T]; 1xOxidation [M15]	14	P02671	P02671 1xPhospho [T/S]	Fibrinogen alpha chain OS=Homo sapiens OX=9606 GN=FGA PE=1 SV=2	0	2963.32	27	482850							171487	103708										276529	42856.6
[D].TASTGKTFPGFFSPMLGEFVSETESRGSESG.[I]	1xPhospho [S/T]; 1xOxidation [M15]	3	P02671	P02671 1xPhospho [T/S]	Fibrinogen alpha chain OS=Homo sapiens OX=9606 GN=FGA PE=1 SV=2	0	3323.44	31	121080								22477.5											38557.6
[L].SKDIGSESTEDQAMED.[I]	1xPhospho [S/T]; 1xOxidation [M14]	2	P02662	P02662 1xPhospho [T/S]	Alpha-S1-casein OS=Bos taurus GN=CSN1S1 PE=1 SV=2	0	1837.67	16																										249778
[G].DSTFESKSYKM.[A]	1xPhospho [S/T]; 1xOxidation [M11]	15	P02671	P02671 1xPhospho [T/S]	Fibrinogen alpha chain OS=Homo sapiens OX=9606 GN=FGA PE=1 SV=2	0	1418.55	11	295415		40271.8		145247		74692.9		81662		37939	17008.6									40075.5		38297.2						37107.2	82974	56040.3				20422	17355.7	28247.4				240607
[G].DSTFESKSYKMA.[D]	1xPhospho [S/T]; 1xOxidation [M11]	22	P02671	P02671 1xPhospho [T/S]	Fibrinogen alpha chain OS=Homo sapiens OX=9606 GN=FGA PE=1 SV=2	0	1489.59	12	617168	98125	81455.8	80378.5	405922	229990	192332	93542.1	174271	34814.5	69764.1	115671	150851	41644.4	94401.5	143978	28045.8	84138.4	77932.1	94400.2	167456	113600	91154	101414	267911	89161	185548	107907	226374	114064	316385	90073.1	38614.2	184597	70186.6	110219	139787	66683.3	96657.8	68124	430043
[G].DSTFESKSYKMADEAGSEADHEGTHSTKRGHAKSRPV.[R]	1xPhospho [S/T]; 1xOxidation [M11]	2	P02671	P02671 1xPhospho [S/T]	Fibrinogen alpha chain OS=Homo sapiens OX=9606 GN=FGA PE=1 SV=2	0	4129.83	37	379752					100230			624010											18204.3							41110.7							146398							123187
[D].STFESKSYKM.[A]	1xPhospho [S/T]; 1xOxidation [M10]	22	P02671	P02671 1xPhospho [T/S]	Fibrinogen alpha chain OS=Homo sapiens OX=9606 GN=FGA PE=1 SV=2	0	1303.53	10	1.85619e+06	17399.7	259194	120151	638984	237378	352607	73893.3	336802	41779	177194	99213.6	140153	69709.3	215991	262100	12929.2	64656.5	112607	121151	334510	159174	293216	116379	401003	85243	764872	177636	248096	461384	337851	115350	79431	143951	116598	114469	147894	108196	205871	74310.8	1.07279e+06
[D].STFESKSYKMAD.[E]	1xPhospho [S/T]; 1xOxidation [M10]	8	P02671	P02671 1xPhospho [S/T]	Fibrinogen alpha chain OS=Homo sapiens OX=9606 GN=FGA PE=1 SV=2	0	1489.59	12	529321	155387	143766	134317	266514	243112	213156	105330	156931	133907	280909	136954	141002	141092	169325	169415	33938.6	185338	127916	168091	148209	149031	145080	111186	177050	91733.9	228878	100814	204600	188659	242058	97737.7	141564	178005	115142	119587	167345	51149.8	102636	65808.1	233768
[N].ARPNNPDWGTFEEVSGNVSPG.[T]	1xPhospho [S/T]	9	P02671	P02671 1xPhospho [T/S]	Fibrinogen alpha chain OS=Homo sapiens OX=9606 GN=FGA PE=1 SV=2	0	2309.98	21	657832					290774	48181.4		316473				20021.8		22470										69380.6		146495		45056.6	34423.7	37443.2			124867							113420
[R].ATWLSLFSSEESNLGANNYDDYR.[M]	1xPhospho [S/T]	7	P04004	P04004 1xPhospho [S/T]	Vitronectin OS=Homo sapiens OX=9606 GN=VTN PE=1 SV=1	0	2732.15	23	235901							319502	132509																					2937.8
[R].ATWLSLFSSEESNLGANNYDDYRMD.[W]	1xPhospho [S/T]	13	P04004	P04004 1xPhospho [S]	Vitronectin OS=Homo sapiens OX=9606 GN=VTN PE=1 SV=1	0	2978.22	25	6.95124e+06	5368.69			19476.9		10425.6	4.14248e+06	3.39078e+06	14325						6097.2				437899							4864.51	2533.18		4783.66	3322.89					6389.77	11202.1		5510.65		88641.8
[P].DGHKEVTKEVVTSEDGSD.[C]	1xPhospho [S/T]	2	P02671	P02671 1xPhospho [T/S]	Fibrinogen alpha chain OS=Homo sapiens OX=9606 GN=FGA PE=1 SV=2	0	2011.85	18	52069.8				79975	72199.7	41197.6	51076.5			57172.4	11622.1			16569.8									73107.8	72538.9				37755.9					93745.2
[L].DIPSATPEKQVTQEGEDG.[D]	1xPhospho [S/T]	18	P21675	P21675 1xPhospho [T/S]	Transcription initiation factor TFIID subunit 1 OS=Homo sapiens OX=9606 GN=TAF1 PE=1 SV=2	0	1980.84	18		644688	143516	264705	682363	838029	254411	680398	861231	447298	508368	426821	196721	771167	345119	199163	144708	546799		843023	181722	730437	269269	1.97303e+06	1.58027e+06	621276	1.35829e+06	171437	173600	570836	719351	909431	544727	1.20004e+06	242187	388315	219593	485221	1.26054e+06	539015	773860
[D].DQSAETHSHKQSRLY.[K]	1xPhospho [S/T]	17	P10451	P10451 1xPhospho [T/S]	Osteopontin OS=Homo sapiens OX=9606 GN=SPP1 PE=1 SV=1	0	1866.81	15	357774	148501		259005		41746.8	122160	114591	1.3633e+06		681433	50850.1	524261	92077.4	512848				163343		38950.5		126039	516139	240301	422499		92164.2	657795	259324	189603	48283.5	310224					398911	199277
[S].DTSKETSLTVNKETTVETKETTTTNKQTSTD.[G]	1xPhospho [S/T]	13	Q92954	Q92954 1xPhospho [S/T]	Proteoglycan 4 OS=Homo sapiens OX=9606 GN=PRG4 PE=1 SV=3	0	3498.62	31	266621							94095.5						26532.6	83038.2				49104.5					87504			330102		111492		48834.5			159681							205816
[D].EAAFFDTASTGK.[T]	1xPhospho [S/T]	29	P02671	P02671 1xPhospho [S/T]	Fibrinogen alpha chain OS=Homo sapiens OX=9606 GN=FGA PE=1 SV=2	0	1324.55	12	375921	144126	95830.5	153999	309311	160965	196394		110861	70880.6	178987	102840	95163.1	77007	108378	244539	26014.6	203383			183121	153152	33641.7	81577.6	199451	111218	154569	122343	157162	178778	310198	100367	172034	214131	111610	98694.1	105071	55277.5	83276.4	44388.5	147533
[D].EAAFFDTASTGKTFPGFFSPMLG.[E]	1xPhospho [S/T]	4	P02671	P02671 1xPhospho [T/S]	Fibrinogen alpha chain OS=Homo sapiens OX=9606 GN=FGA PE=1 SV=2	0	2506.1	23
[D].EAAFFDTASTGKTFPGFFSPMLGEFVSETESRG.[S]	1xPhospho [S/T]	7	P02671	P02671 1xPhospho [S/T]	Fibrinogen alpha chain OS=Homo sapiens OX=9606 GN=FGA PE=1 SV=2	0	3627.6	33
[K].EVTKEVVTSED.[G]	1xPhospho [S/T]	18	P02671	P02671 1xPhospho [S/T]	Fibrinogen alpha chain OS=Homo sapiens OX=9606 GN=FGA PE=1 SV=2	0	1315.57	11	1.8782e+06	610565	282743	337354	1.21963e+06	893009	504097	704259	725154	247314	655123	374632	282473	128321	520482	651740	9403.38	924805	271509	280794	747859	459654	146988	696305	594770	338858	540019	332169	608936	447178	551913	521195	406357	877038	539965	149378	658484	236040	110670	317059	297251
[K].EVTKEVVTSEDGSD.[C]	1xPhospho [S/T]	2	P02671	P02671 1xPhospho [T/S]	Fibrinogen alpha chain OS=Homo sapiens OX=9606 GN=FGA PE=1 SV=2	0	1574.65	14
[D].FVARETTCSKESNEELTESCETKKLGQSLD.[C]	1xPhospho [S/T]	3	P01042	P01042 1xPhospho [S/T]	Kininogen-1 OS=Homo sapiens OX=9606 GN=KNG1 PE=1 SV=2	0	3442.54	30
[L].GEFVSETESRG.[S]	1xPhospho [S/T]	16	P02671	P02671 1xPhospho [S/T]	Fibrinogen alpha chain OS=Homo sapiens OX=9606 GN=FGA PE=1 SV=2	0	1277.5	11	479965	95232.4	28345.6	88293.7	169103	215507	110643	106837	149074		128626	50325.2	38567.8	41005.8	108683	112864		198351	89688.1	82923.5	101397	102621		89732.7	155107	69285	145107		97787.5	91629.8	151209	48175.6	152628	197781	86303.1	31371.5	64626.5	14437.5	20418.1	32753.2	104712
[D].GFRHRHPDEAAFFDTASTG.[K]	1xPhospho [S/T]	13	P02671	P02671 1xPhospho [S/T]	Fibrinogen alpha chain OS=Homo sapiens OX=9606 GN=FGA PE=1 SV=2	0	2198.94	19	3.25421e+06				51354.8	776752			715051										930217								121942							674725							596445
[D].GFRHRHPDEAAFFDTASTGK.[T]	1xPhospho [S/T]	6	P02671	P02671 1xPhospho [S/T]	Fibrinogen alpha chain OS=Homo sapiens OX=9606 GN=FGA PE=1 SV=2	0	2327.04	20	856920					225943			472705																		72886.2							116284							225727
[D].GHKEVTKEVVTS.[E]	1xPhospho [S/T]	22	P02671	P02671 1xPhospho [S/T]	Fibrinogen alpha chain OS=Homo sapiens OX=9606 GN=FGA PE=1 SV=2	0	1393.67	12	1.42985e+06	1.52963e+06	3.79403e+06	42316.1	3338562	991954	2.32044e+06	660988	109337	79620.1	410013	18852.4	34122.1	35057.9	3539449	112163			722174	66304.2	750459	112197	2.82207e+06	3.14431e+06	617575	394979		4.38985e+06	2.91542e+06	8595706		273274	1.84763e+06	838285		2.27727e+06		3.5505e+06	4.67372e+06	1.20586e+06	673516
[D].GHKEVTKEVVTSE.[D]	1xPhospho [S/T]	84	P02671	P02671 1xPhospho [S/T]	Fibrinogen alpha chain OS=Homo sapiens OX=9606 GN=FGA PE=1 SV=2	0	1522.71	13	4.1857e+07	2.87133e+06	3.6399e+06	8.03684e+06	3.07987e+07	2.0149e+07	9.37501e+06	6.85472e+06	17392272	940715	1.49899e+07	3.07791e+06	7.3507e+06	2.73507e+06	8.13528e+06	1.14543e+07	599842		3.28426e+06	6.12354e+06	6.27849e+06	1.7549e+06	5.84689e+06	7.45073e+06	1.02112e+07	4.08503e+06	1.43784e+07	3.39958e+06	9.36447e+06	1.12536e+07	9.87633e+06	3.13675e+06	3.95874e+06	1.1849e+07		1.9665e+06		3.80708e+06	3.62709e+06		1.58377e+07
[D].GHKEVTKEVVTSED.[G]	1xPhospho [S/T]	452	P02671	P02671 1xPhospho [S/T]	Fibrinogen alpha chain OS=Homo sapiens OX=9606 GN=FGA PE=1 SV=2	0	1637.74	14	4.52989e+08	1.74339e+07	1.83252e+07	4.87381e+07	2.80253e+08	2.44526e+08	8.66146e+07	7.45896e+07	2.15272e+08	4.75416e+06	1.11507e+08	2.54616e+07	5.414e+07	1.91664e+07	7.16079e+07	9.16143e+07	3.13953e+06	4.45463e+06	2.44589e+07	3.15002e+07	5.08493e+07	1.16298e+07	5.2267e+07	7.38021e+07	9.71445e+07	3.62563e+07	1.09358e+08	2.62229e+07	8.3505e+07	1.05217e+08	7.79829e+07	3.42303e+07	4.34694e+07	1.53751e+08	7.15426e+06	9.94046e+06	3.86698e+06	4.42893e+07	2.39178e+07	4.52782e+06	1.49329e+08
[D].GHKEVTKEVVTSEDG.[S]	1xPhospho [S/T]	79	P02671	P02671 1xPhospho [S/T]	Fibrinogen alpha chain OS=Homo sapiens OX=9606 GN=FGA PE=1 SV=2	0	1694.76	15	2.57127e+07	1.25801e+06	727816	3.00281e+06	1.67116e+07	1.72692e+07	4.99828e+06	4.92399e+06	1.51723e+07	147282	7.55486e+06	1.36236e+06	3.56139e+06	1.08233e+06	4.52709e+06	5.6047e+06			1.23385e+06	2.21538e+06	3.30094e+06	66191.7	3.13841e+06	3.26451e+06	5.74371e+06	2.45911e+06	8.84499e+06	1.34488e+06	5.04983e+06	6.2677e+06	4.68912e+06	1.98854e+06	2.70441e+06	1.04571e+07		54661.8	2672.95	1.89446e+06	109088		1.28921e+07
[D].GHKEVTKEVVTSEDGS.[D]	1xPhospho [S/T]	43	P02671	P02671 1xPhospho [S/T]	Fibrinogen alpha chain OS=Homo sapiens OX=9606 GN=FGA PE=1 SV=2	0	1781.8	16	9.3444e+06	360526	327328	759632	4.37862e+06	3.55191e+06	1.27962e+06	1.61539e+06	3.6746e+06	16313.1	1.66714e+06	451940	946709	274965	1.38142e+06	1.48896e+06			512271	520791	826803	35034.4	765953	268017	836748	687701	1.60143e+06	340730	1.19213e+06	1.51602e+06	1.21918e+06	404577	561439	2.27837e+06	5234.52	17646.5		449827	276354	20461.3	2.11498e+06
[D].GHKEVTKEVVTSEDGSD.[C]	1xPhospho [S/T]	683	P02671	P02671 1xPhospho [S/T]	Fibrinogen alpha chain OS=Homo sapiens OX=9606 GN=FGA PE=1 SV=2	0	1896.82	17	2.60085e+07	969327	2.30429e+06	2.39278e+06	2.48002e+07	2.11334e+07	3.52669e+06	9.5031e+06	1.57643e+07	398155	3.55822e+06	1.59406e+06	2.94341e+06	1.12387e+06	2.15107e+06	7.27312e+06	172312	236891	2.82862e+06	2.74304e+06	2.54941e+06	662714	3.0455e+06	8.50502e+06	5.76168e+06	2.04542e+06	1.11213e+07	2.11919e+06	4.88325e+06	1.2772e+07	7.10837e+06	2.20871e+06	8.46215e+06	1.38635e+07	696386	831819	273681	3.55065e+06	1.83531e+06	1.04309e+06	9.83875e+06
[A].GHWTSESSVSGSTGQWHSESGSFRPD.[S]	1xPhospho [S/T]	20	P02671	P02671 1xPhospho [T/S]	Fibrinogen alpha chain OS=Homo sapiens OX=9606 GN=FGA PE=1 SV=2	0	2872.16	26	1.48208e+06			22905.4	58054.4		40316.6		341662				67758.3			27841.5		11370.8	295862		35391.2				53936				28491.1	64640		28371		142458	25810.6	7186.81				16147.9	394672
[T].GNQNPGSPRPGSTGTWNPGSSERGSAGHWTSESSVSG.[S]	1xPhospho [S/T]	11	P02671	P02671 1xPhospho [S/T]	Fibrinogen alpha chain OS=Homo sapiens OX=9606 GN=FGA PE=1 SV=2	0	3749.6	37	975936			56321.2	122563	151847	169168	639683	962714						105307				909865	758215							466482				225430			611773							630766
[N].GPAQAQPSPTTERAKSQEEVLPSS.[T]	1xPhospho [S/T]	4	Q9UBW5	Q9UBW5 1xPhospho [T/S]	Bridging integrator 2 OS=Homo sapiens OX=9606 GN=BIN2 PE=1 SV=3	0	2575.2	24	563971											161998									54956.1		36286.8			183078									31673				77002.9
[G].GPSLTSDLQAQSKGNPEQTPVLKPEEEAPAPEVGASKPEGID.[S]	1xPhospho [S/T]	3	P04004	P04004 1xPhospho [T]	Vitronectin OS=Homo sapiens OX=9606 GN=VTN PE=1 SV=1	0	4378.1	42
[A].GPTGTGESKCPLMVKVLD.[A]	1xPhospho [S/T]	3	P02766	P02766 1xPhospho [T/S]	Transthyretin OS=Homo sapiens OX=9606 GN=TTR PE=1 SV=1	0	1911.9	18	234324		11010.6		41889.3		16324.2	784625	183303			5222.32	35798.9	23553.2	12275.1	21657.6		8354.94	290692	341391	8066.77	23216.9		136844			248802		52991.4	35584.2				123337					15497.2		277650
[D].GQDTPTSAESPDAPEENIAGVGAEILNVAKGIR.[S]	1xPhospho [S/T]	3	P39060	P39060 1xPhospho [S/T]	Collagen alpha-1(XVIII) chain OS=Homo sapiens OX=9606 GN=COL18A1 PE=1 SV=5	0	3386.61	33	51099.6				2325.04			93683.7											226993
[G].GSKGPLDQLEKGGETAQSAD.[P]	1xPhospho [S/T]	123	P05546	P05546 1xPhospho [S/T]	Heparin cofactor 2 OS=Homo sapiens OX=9606 GN=SERPIND1 PE=1 SV=3	0	2067.92	20	1.34301e+07	280121	233717	176186	4.04542e+06	5.4967e+06	1.36074e+06	2.80632e+06	3.90137e+06	44067.4	611920	199784	729530	173996	880469	1.28527e+06	14992.2	120414	1.77231e+06	2.21582e+06	447151		64837.5	1.57913e+06	3.30037e+06	473431	3.97624e+06	296321	2.30906e+06	1.4884e+06	1.4249e+06	389350	1.09324e+06	3.83718e+06	214184	61018.8		93862.6	61176.5		4726480
[P].GSPRPGSTGTWNPGSSERG.[S]	1xPhospho [S/T]	77	P02671	P02671 1xPhospho [S]	Fibrinogen alpha chain OS=Homo sapiens OX=9606 GN=FGA PE=1 SV=2	0	1966.84	19	5.25562e+06	1.15008e+06	434623	951111	2.39893e+06	1.79274e+06	1.80747e+06	1.42689e+06	2.84566e+06	324174	2.31599e+06	535864	673124	578847	1.4774e+06	914434	249866	108895	2.02372e+06	1.87331e+06	986659	739007	822873	787373	2.15162e+06	1.13655e+06	2.64562e+06	708201	821094	1.5824e+06	1.8432e+06	409760	1.90225e+06	2.17584e+06	253704	466116	136903	459265	996780	166328	2.5355e+06
[P].GSPRPGSTGTWNPGSSERGSAGHWTSESSVSG.[S]	1xPhospho [S/T]	26	P02671	P02671 1xPhospho [S]	Fibrinogen alpha chain OS=Homo sapiens OX=9606 GN=FGA PE=1 SV=2	0	3239.38	32	5.33828e+06			39005.9	534625	953414	363921	1.51742e+06	2.92355e+06	105194	260741					182673			2.42332e+06	1.59249e+06			48181.9	289944	393734	67706.5	1.23522e+06		58204.8	373063	307349		499761	1.45169e+06							1.70685e+06
[P].GSSERGSAGHWTSESSVSG.[S]	1xPhospho [S/T]	8	P02671	P02671 1xPhospho [S]	Fibrinogen alpha chain OS=Homo sapiens OX=9606 GN=FGA PE=1 SV=2	0	1944.77	19	4.98614e+06	989541	214405	1.04273e+06	2.61594e+06	2044954	2.26572e+06	1.58327e+06	3529909	199986	2.17522e+06	505005	720581	427867	1.61998e+06	1.36971e+06	117348	91982.4	1.41243e+06	1.68614e+06	666251	298772	575525	695613	2.11172e+06	1.37187e+06	1.81686e+06	396313	1045885	1.47622e+06	2.32651e+06	544520	1.05192e+06	2.97447e+06	183854	225413		267478	441423	135226	1.43198e+06
[S].GSSGTGSTGNQNPGSPRPGSTGTWNPGSSER.[G]	1xPhospho [S/T]	21	P02671	P02671 1xPhospho [S]	Fibrinogen alpha chain OS=Homo sapiens OX=9606 GN=FGA PE=1 SV=2	0	3054.29	31
[S].GSSGTGSTGNQNPGSPRPGSTGTWNPGSSERGSAGHWTSESSVSG.[S]	1xPhospho [S/T]	16	P02671	P02671 1xPhospho [S/T]	Fibrinogen alpha chain OS=Homo sapiens OX=9606 GN=FGA PE=1 SV=2	0	4383.85	45					435260		388540				282914		167923						1.24978e+06	1.11489e+06									80282.2	146734	401291		119209	1100173							848859
[S].GSSGTGSTGNQNPGSPRPGSTGTWNPGSSERGSAGHWTSESSVSGSTG.[Q]	1xPhospho [S/T]	4	P02671	P02671 1xPhospho [T/S]	Fibrinogen alpha chain OS=Homo sapiens OX=9606 GN=FGA PE=1 SV=2	0	4628.95	48									255185										260282								160172
[D].GSTEAGESSHEEDTDGHVAAGSTLA.[R]	1xPhospho [S/T]	6	Q9UK05	Q9UK05 1xPhospho [S]	Growth/differentiation factor 2 OS=Homo sapiens OX=9606 GN=GDF2 PE=1 SV=1	0	2494.98	25	624963	372953	232160	497192	760502	1.30395e+06	440661	542851	537138	62528.2	245621	278896	544466	105711	521716	1.2203e+06	51189.7	352439	318092	208676	552093	217483	248874	535872	581674	396973	534075	506075	508016	475229	301208	500801	779527	276594	512066	100635	216439	209616	119869	77865.5	193248
[T].GSTGNQNPGSPRPGSTGTWNPGSSERGSAGHWTSESSVSG.[S]	1xPhospho [S/T]	15	P02671	P02671 1xPhospho [T/S]	Fibrinogen alpha chain OS=Homo sapiens OX=9606 GN=FGA PE=1 SV=2	0	3994.7	40	3.01343e+06			132295	428956	641329	299833	1.14952e+06	1.49238e+06		127189		78612.2						1.42334e+06	1.32376e+06					520647		918033		197416	420697	351240		380005	1.08151e+06		18819.7					985213
[P].GSTGTWNPGSSERGSAGHWTSE.[S]	1xPhospho [S/T]	8	P02671	P02671 1xPhospho [S]	Fibrinogen alpha chain OS=Homo sapiens OX=9606 GN=FGA PE=1 SV=2	0	2327.93	22		72132.8		54878.1	181387	122242	101543				142609	26676.5			158310	87179.4					49651.3				154890	89761.2				142198	171152		132058	207686					34547.5
[P].GSTGTWNPGSSERGSAGHWTSESSVSGSTG.[Q]	1xPhospho [S/T]	10	P02671	P02671 1xPhospho [S]	Fibrinogen alpha chain OS=Homo sapiens OX=9606 GN=FGA PE=1 SV=2	0	2990.22	30		64982.1	31382.9	56931.1	169804		112593				96444.9		101527							232755	25537.6		30310.5		206322	63717.8	333960	31583.2	73039.4	78964.4	109648	27275.1	61307.4	217423		19504.5		15864.4	50949.9		246503
[P].GSTGTWNPGSSERGSAGHWTSESSVSGSTGQWHSESGSFRPD.[S]	1xPhospho [S/T]	28	P02671	P02671 1xPhospho [S/T]	Fibrinogen alpha chain OS=Homo sapiens OX=9606 GN=FGA PE=1 SV=2	0	4403.82	42	16752664					3.39724e+06		4355124	5783080				80903						7.46849e+06	4903355				47538.1	142719		3.32285e+06							2.91793e+06							813076
[G].GSTSYGTGSETESPRNPSSA.[G]	1xPhospho [S/T]	5	P02671	P02671 1xPhospho [S]	Fibrinogen alpha chain OS=Homo sapiens OX=9606 GN=FGA PE=1 SV=2	0	2051.82	20
[S].GTGSTGNQNPGSPRPGSTGTWNPGSSERGSAGHWTSESSVSG.[S]	1xPhospho [S/T]	17	P02671	P02671 1xPhospho [S/T]	Fibrinogen alpha chain OS=Homo sapiens OX=9606 GN=FGA PE=1 SV=2	0	4152.77	42	3.2725e+06						310027	495935	1.61849e+06		115984				260814		8537.87		1.68371e+06	1.38447e+06										413543	220944		516755	1.1276e+06							995242
[S].GTGSTGNQNPGSPRPGSTGTWNPGSSERGSAGHWTSESSVSGSTG.[Q]	1xPhospho [S/T]	3	P02671	P02671 1xPhospho [S/T]	Fibrinogen alpha chain OS=Homo sapiens OX=9606 GN=FGA PE=1 SV=2	0	4397.87	45									695273
[T].GTWNPGSSERGSAGHWTSESSVSG.[S]	1xPhospho [S/T]	5	P02671	P02671 1xPhospho [S]	Fibrinogen alpha chain OS=Homo sapiens OX=9606 GN=FGA PE=1 SV=2	0	2500.02	24	4.16096e+06	494980	226572	518289	1379678	1.27932e+06	1.04119e+06	1.34487e+06	2.29884e+06	150145	896533	222675	415140	110273	765578	716099	39976.1		2.10022e+06	1.48685e+06	379748	182605	348261	458618	1.26227e+06	644124	1.67784e+06	221953	552899	868786	1.04611e+06	212455	945537	1.87745e+06	44282.1	135985		208019	296485	58487	1187256
[T].GTWNPGSSERGSAGHWTSESSVSGSTG.[Q]	1xPhospho [S/T]	13	P02671	P02671 1xPhospho [S/T]	Fibrinogen alpha chain OS=Homo sapiens OX=9606 GN=FGA PE=1 SV=2	0	2745.12	27	3.65867e+06	376138	122060	375512	888813	1.13157e+06	684366	1.40989e+06	2.02087e+06	129907	659267	45287.4	384663	66320.4	544716	484772	40731.8		1.80805e+06	1.4395e+06	335773	132423	264279	262221	1.05128e+06	439290	848735	190518	397236	608991	778310	147835	718906	765000	19897.1	104337		145409	204007	41835.5	1.13358e+06
[T].GTWNPGSSERGSAGHWTSESSVSGSTGQWHSESG.[S]	1xPhospho [S/T]	13	P02671	P02671 1xPhospho [S/T]	Fibrinogen alpha chain OS=Homo sapiens OX=9606 GN=FGA PE=1 SV=2	0	3556.44	34	860893	36978.7				256815			178574	66071.6								97729.6	171393		27586.1			151651		36859.2		43395.1				31484.6			55988.1		162243			32855.9
[T].GTWNPGSSERGSAGHWTSESSVSGSTGQWHSESGSFRPD.[S]	1xPhospho [S/T]	30	P02671	P02671 1xPhospho [S/T]	Fibrinogen alpha chain OS=Homo sapiens OX=9606 GN=FGA PE=1 SV=2	0	4158.72	39	3.46819e+07			14229.1		7.39621e+06	110118	1.03824e+07	1.43317e+07				122554						14186213	9.99499e+06			39488.1	127188	231495	16621.9	6.48156e+06	12279.1	14271.6				130882	5475558		18205.7					1.60468e+06
[M].GVVSLGSPSGEVSHPRKT.[R]	1xPhospho [S/T]	182	P02765	P02765 1xPhospho [S]	Alpha-2-HS-glycoprotein OS=Homo sapiens OX=9606 GN=AHSG PE=1 SV=1	0	1873.92	18	1.37708e+07	6.18896e+06	8.03713e+06	8.56414e+06	4.68582e+07	3.04831e+07	3.49008e+07	3.81241e+07	4.26336e+07	1.21144e+06	1.6839e+07	1.02103e+07	2.83523e+07	5.62422e+06	1.74066e+07	3.84324e+07	605569	397821	2.15751e+07	4.61553e+07	2.32349e+07	1.10815e+07	2.31827e+07	2.55874e+07	4.64666e+07	1.5689e+07	4.87425e+07	2.17603e+07	3.39364e+07	3.28189e+07	2.27887e+07	8.8162e+06	2.29351e+07	3.43038e+07	616054	4.72356e+06	5.1314e+06	8.66176e+06	3.4267e+06	778367	8.35249e+07
[D].GVYTGLSTRNQETYETLKHEKPPQ.[-]	1xPhospho [S/T]	2	P30273	P30273 1xPhospho [T/S]	High affinity immunoglobulin epsilon receptor subunit gamma OS=Homo sapiens OX=9606 GN=FCER1G PE=1 SV=1	0	2856.36	24	84192.2																																20532.4
[G].HKEVTKEVVTSE.[D]	1xPhospho [S/T]	5	P02671	P02671 1xPhospho [S/T]	Fibrinogen alpha chain OS=Homo sapiens OX=9606 GN=FGA PE=1 SV=2	0	1465.69	12	1.10852e+06	122413	76693	291695	888671	611843	337152	196584	628600		476186	105633	252074	113188	279893	392714			85383.2	189869	187198		179476		263875				271700	328679	294004	5539.11		349942							129824
[G].HKEVTKEVVTSED.[G]	1xPhospho [S/T]	27	P02671	P02671 1xPhospho [S/T]	Fibrinogen alpha chain OS=Homo sapiens OX=9606 GN=FGA PE=1 SV=2	0	1580.72	13	8.09822e+06	499027	293938	1.31654e+06	6793442	6.23522e+06	2.00181e+06	1.86976e+06	6.01595e+06		3097206	621675	1.28373e+06	431980	2.08865e+06	2.62325e+06			523414	1.15609e+06	921499	271762	1.15755e+06	2.03179e+06	2214071	961253	3.36083e+06	533275	1869360	3.05015e+06	2.09189e+06	806150	892539	4.08774e+06		204118		772665	495975	99587.6	4957244
[G].HKEVTKEVVTSEDGSD.[C]	1xPhospho [S/T]	7	P02671	P02671 1xPhospho [T/S]	Fibrinogen alpha chain OS=Homo sapiens OX=9606 GN=FGA PE=1 SV=2	0	1839.8	16	88726.8	6822.04	10883	76837.1	532803	579268	94062.6	246034	616789		46621.8	54285.3	19276.1		57083.8	227415			10375.8	48363.5	34758.6		14384.5		3654.29	11829.1	35499.4	6244.7	12765	43576	53903.6	4416.95	11532.2	32436.4					5612.14		247892
[C].HPNSPLDEENLTQENQDRG.[T]	1xPhospho [S/T]	152	P01011	P01011 1xPhospho [T/S]	Alpha-1-antichymotrypsin OS=Homo sapiens OX=9606 GN=SERPINA3 PE=1 SV=2	0	2272.95	19	2.23645e+07	2.44101e+06	359615	1.86979e+06	8.57873e+06	2.37601e+07	3.7007e+06	8.7899e+06	7.69319e+06	943843	7.11645e+06	1.03428e+06	1.80028e+06	1.01315e+06	3.52218e+06	2.25304e+06	241004	1.1343e+06	4.09354e+06	5.18111e+06	1.78777e+06	850295	1.02935e+06	4.96702e+06	6.02815e+06	2.15585e+06	6.4356e+06	1.06163e+06	2.88591e+06	7.65405e+06	5.98436e+06	2.61456e+06	1.99849e+07	9.1228e+06	1.35411e+06	685886	604286	1.45118e+06	899410	461017	2.49054e+06
[C].HPNSPLDEENLTQENQDRGTH.[V]	1xPhospho [S/T]	47	P01011	P01011 1xPhospho [T/S]	Alpha-1-antichymotrypsin OS=Homo sapiens OX=9606 GN=SERPINA3 PE=1 SV=2	0	2511.05	21	2.42302e+06	123113		227295	934760	2.07832e+06	254981	832283	781390		624731	57738.6	268179	54012.9	321326	283739	51690.3	11392.1	309376	532960	71515.9		95838.2	551964	689360	216760	813567	79036.6	274050	720949	671401	75973.6	1.95119e+06	954577		46821.3		108513	76437.9		327503
[C].HPNSPLDEENLTQENQDRGTHVD.[L]	1xPhospho [S/T]	238	P01011	P01011 1xPhospho [T/S]	Alpha-1-antichymotrypsin OS=Homo sapiens OX=9606 GN=SERPINA3 PE=1 SV=2	0	2725.15	23	1.95228e+08	3.66009e+06	902116	7.50825e+06	6.1127e+07	167546086	1.93836e+07	6.25127e+07	4.83431e+07	886070	2.51195e+07	2.43339e+06	1.24106e+07	2.77965e+06	1.59768e+07	1.24299e+07	1.93076e+06	814726	2.82543e+07	3.95431e+07	4.88772e+06	1.21244e+06	3.35733e+06	2.59744e+07	39278068	8.80943e+06	4.21692e+07	3.16131e+06	1.59856e+07	4.01773e+07	3.25108e+07	7.18481e+06	9.83064e+07	6.50209e+07	672726	1.43556e+06	802216	3.83324e+06	2.38654e+06	457154	1.68414e+07
[G].HWTSESSVSGSTGQWHSESGSFRPD.[S]	1xPhospho [S/T]	27	P02671	P02671 1xPhospho [T/S]	Fibrinogen alpha chain OS=Homo sapiens OX=9606 GN=FGA PE=1 SV=2	0	2815.14	25	2.68922e+06			35042.7		640396	110712		486916				176462						482181	249368					81952.7		238067		47337.2	90866.2	38016.8			440480							442926
[E].KEEEAHRPPSPTEAPTEASPEPAPD.[P]	1xPhospho [S/T]	8	P35611	P35611 1xPhospho [S/T]	Alpha-adducin OS=Homo sapiens OX=9606 GN=ADD1 PE=1 SV=2	0	2749.2	25				62789.3	48072.1	499745					52274.3	81691.9				27288.9			752332							303152		110495					488769	117893
[H].KEVTKEVVTSED.[G]	1xPhospho [S/T]	24	P02671	P02671 1xPhospho [S/T]	Fibrinogen alpha chain OS=Homo sapiens OX=9606 GN=FGA PE=1 SV=2	0	1443.66	12	1.70243e+06	361940	381760	430085	1.47261e+06	1.09479e+06	649904	403576	1.20586e+06	232200	668233	379537	416134	190750	615048	943983	42719.2	403407	339360	172392	402014	303485	534039	610777	622882	322288	853090	471585	793206	608946	677679	460884	65057.9	1.27111e+06	351707	209013	309327	259890	375904	247377	942975
[G].KKYFIDFVARETTCSKESNEELTESCETKKLGQSLD.[C]	1xPhospho [S/T]	4	P01042	P01042 1xPhospho [T/S]	Kininogen-1 OS=Homo sapiens OX=9606 GN=KNG1 PE=1 SV=2	0	4236.97	36
[T].KTVIGPDGHKEVTKEVVTSED.[G]	1xPhospho [S/T]	13	P02671	P02671 1xPhospho [S/T]	Fibrinogen alpha chain OS=Homo sapiens OX=9606 GN=FGA PE=1 SV=2	0	2348.14	21	742414				332306	473906	135458	232032	546494				172237			191446			61853.9	184792					243010		206938		111954	97582.8	109540			385020							458274
[S].KTVTKTVIGPDGHKEVTKEVVTSED.[G]	1xPhospho [S/T]	8	P02671	P02671 1xPhospho [S/T]	Fibrinogen alpha chain OS=Homo sapiens OX=9606 GN=FGA PE=1 SV=2	0	2777.4	25	1.58224e+06				360772	897427	56309.1	416321	1.07252e+06		18281.7		164162		105558	146026			141642	360553			17698.8	175037	337477		404150		172286		101356			453453							767993
[P].LPPTSAHGNVAEGETKPD.[P]	1xPhospho [S/T]	11	P02790	P02790 1xPhospho [T/S]	Hemopexin OS=Homo sapiens OX=9606 GN=HPX PE=1 SV=2	0	1899.85	18	68508	38045.6	77154.9	46095.9	119392	43850.9	86314.2		111555		99006.2	55275.5	16657	35843.6	21986.1	92260.3	40244.9	63550.7	52362.4	81819.4		73706.1	52343.3		181790	58803.3	186295		96054.3	98669	93748.4		52333.8	117825	15703.1	64902.7		36996.8	73774.8	36399.6	244782
[D].LQAQSKGNPEQTPVLKPEEEAPAPEVGASKPEGID.[S]	1xPhospho [S/T]	24	P04004	P04004 1xPhospho [S/T]	Vitronectin OS=Homo sapiens OX=9606 GN=VTN PE=1 SV=1	0	3720.8	35	286118				42013.5															178058					245938				232912					164484							231041
[P].MLEKEEEAHRPPSPTEAPTEASPEPAPD.[P]	1xPhospho [S/T]	3	P35611	P35611 1xPhospho [S/T]	Alpha-adducin OS=Homo sapiens OX=9606 GN=ADD1 PE=1 SV=2	0	3122.37	28					29451.4			51145.1	29434.1			12237.8							81868.1					61632.1					20298.4					17031.7
[G].NARPNNPDWGTFEEVSGNVSPG.[T]	1xPhospho [S/T]	5	P02671	P02671 1xPhospho [T/S]	Fibrinogen alpha chain OS=Homo sapiens OX=9606 GN=FGA PE=1 SV=2	0	2424.03	22					72419								14028.8												54549		82934.6		38398.4	30359.8	28340.7
[Q].NPGSPRPGSTGTWNPGSSERGSAGHWTSESSVS.[G]	1xPhospho [S/T]	2	P02671	P02671 1xPhospho [S]	Fibrinogen alpha chain OS=Homo sapiens OX=9606 GN=FGA PE=1 SV=2	0	3393.45	33	821497			29511.8					266024										597496	165604										113564											137637
[W].NPGSSERGSAGHWTSESSVSGSTG.[Q]	1xPhospho [S/T]	36	P02671	P02671 1xPhospho [S]	Fibrinogen alpha chain OS=Homo sapiens OX=9606 GN=FGA PE=1 SV=2	0	2400.97	24	3.43761e+06	583175	193246	502024	850144	970362	789644	891703	1.66817e+06	275704	723429	169706	323867	197921	586746	563389	90241.1		934784	904398	434971	260761	188977	273405	881367	512741	1.06348e+06	198080	502883	635049	1.03747e+06	377548	809790	1.08278e+06	121422	182375		181969	696504	113931	1.39956e+06
[W].NPGSSERGSAGHWTSESSVSGSTGQWHSES.[G]	1xPhospho [S/T]	11	P02671	P02671 1xPhospho [S]	Fibrinogen alpha chain OS=Homo sapiens OX=9606 GN=FGA PE=1 SV=2	0	3155.27	30		119126			84029.2	151838	55426	155308				53409.1	62095.8					70005.3						50855.9	101904				159069			139344		225734	15863.7				16888.1
[W].NPGSSERGSAGHWTSESSVSGSTGQWHSESG.[S]	1xPhospho [S/T]	47	P02671	P02671 1xPhospho [S/T]	Fibrinogen alpha chain OS=Homo sapiens OX=9606 GN=FGA PE=1 SV=2	0	3212.29	31	3.53851e+06	26637.3		88410.5	314948	974267	320671	978102	2.07353e+06	73055.8	256180	58310.9					17912.8		945177	570953		144887	33692.9		372608	30242.2	709580		70129.7	233563	236027		199714	876539	19346.4	70110.8	89373.9			17314.8	614824
[G].NQNPGSPRPGSTGTWNPGSSERGSAGHWTS.[E]	1xPhospho [S/T]	5	P02671	P02671 1xPhospho [S]	Fibrinogen alpha chain OS=Homo sapiens OX=9606 GN=FGA PE=1 SV=2	0	3146.35	30	1.05578e+06			41184.6	77755.5	127400	98053.4	321650	475628		71521.1		31689.5						433995	341298		37101.1		285715	90010.7		349134			180874	196011			360028		37538.1					419200
[G].NQNPGSPRPGSTGTWNPGSSERGSAGHWTSES.[S]	1xPhospho [S/T]	31	P02671	P02671 1xPhospho [S]	Fibrinogen alpha chain OS=Homo sapiens OX=9606 GN=FGA PE=1 SV=2	0	3362.42	32	4.70833e+06			181307	737002	1.01175e+06	367760	1.43429e+06	2.20019e+06		363070		154876		301585	181728			1.811e+06	1.46289e+06	64550.1		101089	290413	828003	80899.8	1.36569e+06		242889	631905	558853		440907	1.28541e+06				50279.3			1.5278e+06
[G].NQNPGSPRPGSTGTWNPGSSERGSAGHWTSESS.[V]	1xPhospho [S/T]	11	P02671	P02671 1xPhospho [S]	Fibrinogen alpha chain OS=Homo sapiens OX=9606 GN=FGA PE=1 SV=2	0	3449.45	33	1.32547e+06			55757.7	148531	179016	150018	477908	748392		116473								490048	484759					327738	51140.7			47507.2	198155	110140		191193	387074							521146
[G].NQNPGSPRPGSTGTWNPGSSERGSAGHWTSESSVS.[G]	1xPhospho [S/T]	6	P02671	P02671 1xPhospho [S]	Fibrinogen alpha chain OS=Homo sapiens OX=9606 GN=FGA PE=1 SV=2	0	3635.55	35	1.82257e+06			146715	261768	495309	304604	531143	365782		117689		94192.8		227895				597024	898730				352819	249134		586533		179149	415377			172195	439482							162121
[G].NQNPGSPRPGSTGTWNPGSSERGSAGHWTSESSVSG.[S]	1xPhospho [S/T]	41	P02671	P02671 1xPhospho [S/T]	Fibrinogen alpha chain OS=Homo sapiens OX=9606 GN=FGA PE=1 SV=2	0	3692.57	36	18926214			703872	2.45503e+06	3.55153e+06	1.5984e+06	6427075	8.63435e+06		1.18211e+06		898612		1.39479e+06	903470	52836.4		8.88929e+06	6.35991e+06			367338	1.67606e+06	3.19536e+06	597044	4.75451e+06		957896	2.19884e+06	1.89452e+06		2.11517e+06	5.65333e+06		50585.5		113887			5.65766e+06
[G].NQNPGSPRPGSTGTWNPGSSERGSAGHWTSESSVSGSTGQWH.[S]	1xPhospho [S/T]	5	P02671	P02671 1xPhospho [S/T]	Fibrinogen alpha chain OS=Homo sapiens OX=9606 GN=FGA PE=1 SV=2	0	4388.87	42								221141											400281
[G].NQNPGSPRPGSTGTWNPGSSERGSAGHWTSESSVSGSTGQWHSE.[S]	1xPhospho [S/T]	16	P02671	P02671 1xPhospho [S/T]	Fibrinogen alpha chain OS=Homo sapiens OX=9606 GN=FGA PE=1 SV=2	0	4604.95	44	2.59612e+06					225353		1.13728e+06	819240										1.20553e+06	1.04019e+06							581839							332225
[G].NQNPGSPRPGSTGTWNPGSSERGSAGHWTSESSVSGSTGQWHSESG.[S]	1xPhospho [S/T]	40	P02671	P02671 1xPhospho [S/T]	Fibrinogen alpha chain OS=Homo sapiens OX=9606 GN=FGA PE=1 SV=2	0	4749	46	8940067					1.35811e+06		2.61094e+06	4.32135e+06										4.57821e+06	3.05925e+06					458153		2.21958e+06							2.91904e+06	21750.5	11449.9					1.32413e+06
[P].NSDTSKETSLTVNKETTVETKETTTTNKQTSTD.[G]	1xPhospho [S/T]	4	Q92954	Q92954 1xPhospho [T/S]	Proteoglycan 4 OS=Homo sapiens OX=9606 GN=PRG4 PE=1 SV=3	0	3699.7	33
[W].NSGSSGTGSTGNQNPGSPRPGSTGTWNPGSSER.[G]	1xPhospho [S/T]	28	P02671	P02671 1xPhospho [S]	Fibrinogen alpha chain OS=Homo sapiens OX=9606 GN=FGA PE=1 SV=2	0	3255.37	33	883916		59910.3		305019		248443		506823		283252		81730.8		158243		30543		347999	320931	151034						352899	150598		225272	270484		302694	359141		50116.1	21718.3				376192
[P].NSPLDEENLTQENQDRGTHVD.[L]	1xPhospho [S/T]	213	P01011	P01011 1xPhospho [T/S]	Alpha-1-antichymotrypsin OS=Homo sapiens OX=9606 GN=SERPINA3 PE=1 SV=2	0	2491.04	21	1.38628e+08	2.05465e+07	6.73462e+06	13411418	8.49054e+07	1.2716e+08	2.51359e+07	5.83913e+07	3.4137e+07	1.17875e+07	4.78731e+07	1.14179e+07	2.7071e+07	1.16726e+07	4.60652e+07	2.60257e+07	1.52714e+06	1.64571e+07	1.83466e+07	4.2301e+07	1.61862e+07	1.2269e+07	7.54995e+06	3.94282e+07	2.92135e+07	2.22273e+07	4.10955e+07	1.54671e+07	3.7719e+07	8.26951e+06	5.42915e+07	4.39249e+07	8.43142e+07	3.37354e+07	1.35877e+07	7.17496e+06	8.64727e+06	1.38042e+07	6.22243e+06	5.94619e+06	7.22677e+07
[G].NSSTVLEDSKSNEKAEEWGRSGKD.[P]	1xPhospho [S/T]	58	P35542	P35542 1xPhospho [S]	Serum amyloid A-4 protein OS=Homo sapiens OX=9606 GN=SAA4 PE=1 SV=2	0	2733.2	24	2.5934e+06		287082	307837	1.74465e+06	3.05331e+06	1.0621e+06	807205	1.28025e+06		558189	132582	848973	107538	673942	1.04274e+06			578222	726482	209183		324680	514909	631324		1.28746e+06	152253	935740	617241	1.3591e+06	160447	1.63771e+06	1503775		36019		157068	166673		2.80175e+06
[G].PDGHKEVTKEVVTSED.[G]	1xPhospho [S/T]	103	P02671	P02671 1xPhospho [S/T]	Fibrinogen alpha chain OS=Homo sapiens OX=9606 GN=FGA PE=1 SV=2	0	1849.82	16	1.59062e+07	902498	1.09829e+06	2.86039e+06	9.26792e+06	9.85231e+06	5.04689e+06	4.07543e+06	1.27494e+07		5.45285e+06	1.56065e+06	3.65566e+06	1.06939e+06	4.68413e+06	4.47824e+06	20303.6	63111.6	1.42081e+06	1.66986e+06	2.33687e+06	723603	2.31263e+06	8.02308e+06	8.32168e+06	2.19168e+06	5.79285e+06	1.16923e+06	3.65428e+06	5.54896e+06	4.88058e+06	2.12064e+06	2.69284e+06	8.24738e+06	499753	503722	24982.3	1.31216e+06	1.01415e+06	246036	7792813
[G].PDGHKEVTKEVVTSEDGS.[D]	1xPhospho [S/T]	4	P02671	P02671 1xPhospho [S/T]	Fibrinogen alpha chain OS=Homo sapiens OX=9606 GN=FGA PE=1 SV=2	0	1993.88	18	309818	26835.7	19753.7	65840.4	138586	242666	125012	81926.6	248997		135843		84349.1		98638.8						57060.6		53989.8	245593	170043	55474.8	97262.4	28690.4	62065.8	108705	90016.8	43714	49121.9	181136				54783			68418.8
[G].PDGHKEVTKEVVTSEDGSD.[C]	1xPhospho [S/T]	58	P02671	P02671 1xPhospho [S/T]	Fibrinogen alpha chain OS=Homo sapiens OX=9606 GN=FGA PE=1 SV=2	0	2108.9	19	1.80137e+06	139372	158395	404167	987016	983478	429850	554751	1.72534e+06		464835	179644	469513	57291.4	492158	467345			126971	103784	296822	30791.2	190179	1.01758e+06	883356	419426	759829	123978	515995	533939	523970	308143	317507	1345952	83832.9	26130		233887	52178.3	37742.1	669334
[D].PDSTGALVEEE.[D]	1xPhospho [S/T]	36	P36955	P36955 1xPhospho [S/T]	Pigment epithelium-derived factor OS=Homo sapiens OX=9606 GN=SERPINF1 PE=1 SV=4	0	1226.48	11	2.40276e+06	2.97494e+06	1.30441e+06	813457	5156595	2.21397e+06	1.42062e+06	1.73937e+06	1.16539e+06	1.32387e+06	1.98514e+06	1.22064e+06	171415	142377	1.00346e+06	1244508	7208.41	3.73073e+06	539082		2.64374e+06	2.20465e+06	105574	1.47881e+06	2.13469e+06	1.24846e+06	3.08328e+06	784529	1.83293e+06	1.10565e+06	863350	1.306e+06	2.13615e+06	1.31816e+06	2.40327e+06	165851	2.28886e+06	477525	86725.2	826364
[D].PDSTGALVEEED.[P]	1xPhospho [S/T]	92	P36955	P36955 1xPhospho [S/T]	Pigment epithelium-derived factor OS=Homo sapiens OX=9606 GN=SERPINF1 PE=1 SV=4	0	1341.51	12	24282458	3.14009e+07	6708662	2.70515e+06	39936492	14068671	7.66613e+06	1.5107e+07	13041657	9611541	18767916	7.6416e+06	423267	456454	7.58919e+06	3.14011e+06	87874.1	44464148	3.83144e+06	501421	21766074	12102983	26395.3	14791220	16802890	9366725	21889328	3.10229e+06	7.53528e+06	2.72569e+06	2.32863e+06	8.60387e+06	22780370	16706950	3.55838e+07	632193	28828738	1.85921e+06	9902.86	5870288
[D].PDSTGALVEEEDPFFKVPVNKL.[A]	1xPhospho [S/T]	6	P36955	P36955 1xPhospho [T/S]	Pigment epithelium-derived factor OS=Homo sapiens OX=9606 GN=SERPINF1 PE=1 SV=4	0	2511.21	22	175311					108844		166820	89534.9							8218.69			142051	50473.9	2593.05						20467.6									4076.29	4323.47				19633.3
[truncated: 190 more rows]
[truncated: 21 more columns]
